# Supplementary material for: Human iPSC‐Derived Microglia Integrate Into Cerebral Organoids and Assume an In Vivo‐Like Phenotype
Source: Eur J Neurosci. 2025 Nov 12;62(9):e70281. doi: 10.1111/ejn.70281 (PMC12606696; doi:10.1111/ejn.70281)
Supplement: Supplementary file 1 — Dataset: S1 Tables containing differentially expressed genes between 60d versus 60 DIV, 60d versus 10d. [file EJN-62-0-s001.xlsx]

## Sheet: Sheet1
60 DIS vs. 60 DIV						60 DIS vs. 10 DIS
Gene symbol	log2 mean level	log2 fold change	raw p-value	FDR-adjusted p-value		Gene symbol	log2 mean level	log2 fold change	raw p-value	FDR-adjusted p-value
NREP	8.82317	5.40277	2.77969e-29	4.38107e-25		CYTIP	8.82506	-4.56569	0	0
ZEB1	7.88347	6.78826	4.19429e-27	1.93929e-23		NOD1	8.69046	-4.42875	0	0
CCND2	10.5218	6.72341	4.38824e-27	1.93929e-23		PADI4	4.64608	-8.55685	0	0
GPM6B	7.35942	8.52351	4.92174e-27	1.93929e-23		STK3	8.43886	-4.01528	0	0
CLU	8.22892	10.1652	1.79152e-26	5.64724e-23		ZNF660	6.07407	-4.19551	0	1e-11
NKAIN3	2.79186	6.49935	9.11255e-25	2.39372e-21		GUSBP1	5.68686	-3.65925	0	1e-11
MSI2	7.27619	5.53754	2.67637e-24	6.01281e-21		ZSCAN32	8.57055	-3.45473	0	1e-11
TLR8	9.18441	-6.87565	3.052e-24	6.01281e-21		NEK3	8.3761	-4.14319	0	1e-11
ADD3	9.65814	4.71156	4.62917e-24	8.10671e-21		ZNF619	7.15764	-3.79051	0	1e-11
MLLT11	8.40256	4.96513	2.14642e-22	3.38297e-19		FASTKD3	7.89653	-3.79055	0	4e-11
TNIP3	2.81897	-5.09155	2.81809e-22	4.03781e-19		CSF3R	11.802	-4.19434	0	5e-11
KIF3B	8.79558	3.02699	5.40358e-22	7.09716e-19		FOLR3	4.6357	-4.94932	0	9e-11
MAPT	5.21525	7.4668	8.61859e-22	1.0449e-18		TLR8	9.18441	-4.22366	0	1.2e-10
CYTIP	8.82506	-5.42172	1.35033e-21	1.52018e-18		ZNF35	7.68011	-3.88167	0	1.3e-10
PCDH12	9.34697	-6.73562	2.02882e-21	2.13175e-18		NMB	6.42589	3.48026	0	1.3e-10
RUFY3	9.09063	4.56591	4.13862e-21	4.01711e-18		KTI12	8.41037	-4.16629	0	1.4e-10
CKB	10.1473	7.25071	4.3329e-21	4.01711e-18		PGLYRP1	3.24025	-6.92603	0	1.6e-10
PLEKHA4	4.70512	6.53809	5.85431e-21	5.1261e-18		TRPV1	7.34189	-3.47835	0	2.5e-10
STMN3	6.25576	6.00208	8.62237e-21	7.15248e-18		MSR1	9.65192	4.25696	0	6.2e-10
FAM107A	4.75324	8.81761	1.24166e-20	9.78492e-18		PTCD2	7.1461	-3.5304	0	6.2e-10
CH25H	7.4673	-6.38612	1.33591e-20	1.00263e-17		USP30	8.52339	-3.77087	0	7.3e-10
STK3	8.43886	-4.95116	1.71006e-20	1.2251e-17		SLC25A14	7.2777	-3.54144	0	8.4e-10
SFXN2	8.83267	-5.79588	2.81956e-20	1.93213e-17		NAIF1	7.89602	-3.68074	0	1.38e-09
PFN2	6.20437	5.7606	5.64715e-20	3.70853e-17		PLK4	6.42926	-4.76576	0	1.81e-09
RBFOX2	6.91284	5.18835	7.45123e-20	4.69755e-17		TOP3B	8.97247	-3.70814	0	1.81e-09
NLGN2	5.0755	6.51884	8.21816e-20	4.98179e-17		S100A12	5.04397	-6.45957	0	2.41e-09
ZNF563	5.73745	-4.63335	9.36835e-20	5.46868e-17		TP73.AS1	9.03299	-3.19757	0	2.68e-09
CAMK2B	5.27369	6.35027	1.10279e-19	6.20753e-17		ZNF10	7.13815	-3.96532	0	2.68e-09
NOD1	8.69046	-4.82474	1.93436e-19	1.05129e-16		CCNA2	7.92421	-3.53345	0	2.68e-09
NEDD4L	8.44799	4.81802	2.03066e-19	1.06684e-16		URAHP	4.89086	-3.09248	0	2.85e-09
MMP12	5.50932	-8.64145	2.11851e-19	1.07709e-16		GTF3C3	9.66042	-2.68632	0	2.85e-09
SERPINF1	11.8979	4.42584	2.25203e-19	1.1092e-16		ORM2	2.67641	-4.12149	0	2.88e-09
LRRTM2	4.73701	6.71049	3.23518e-19	1.54514e-16		KLHL15	7.94936	-3.85631	0	2.88e-09
SLC25A23	7.19665	4.16766	3.4627e-19	1.60516e-16		PCDH12	9.34697	-4.16415	0	3.01e-09
DYNC1LI2	10.7166	2.29975	3.61458e-19	1.6277e-16		ZNF563	5.73745	-3.07633	0	3.01e-09
TTC3	11.4047	2.5029	5.00067e-19	2.18932e-16		LNX2	6.86424	-3.47074	0	4.51e-09
MAPK8IP2	3.40163	5.97417	1.06423e-18	4.53332e-16		BRCA2	7.51139	-3.06053	0	4.51e-09
ZBTB18	7.88952	5.1482	1.48279e-18	6.15008e-16		PLD1	9.20223	-3.25652	0	4.51e-09
NDRG2	11.2706	3.86847	2.94444e-18	1.18993e-15		SYS1	10.4131	1.49291	0	4.51e-09
CSNK1E	9.39759	3.39273	3.65746e-18	1.44113e-15		ZNF280C	7.37866	-3.55262	0	5.35e-09
ABI2	9.85351	2.7345	3.89816e-18	1.49851e-15		SMTN	7.07703	-3.15651	0	5.98e-09
DTX3	6.04756	5.93656	4.16916e-18	1.56453e-15		ZNF669	6.99189	-3.2622	0	6.25e-09
GNG3	5.75336	5.23259	4.43416e-18	1.59914e-15		TMEM260	8.83961	-3.68804	0	6.37e-09
FHL1	5.94537	5.11129	4.46431e-18	1.59914e-15		SLC25A45	8.68027	-2.95656	0	8.56e-09
MAP1B	6.62331	8.12521	6.31646e-18	2.21231e-15		DRAM1	9.53691	2.2896	0	9.22e-09
CLSTN1	10.3964	3.69149	6.56955e-18	2.25093e-15		MAP4	11.0245	1.33551	0	1.019e-08
C1orf61	4.20698	7.40454	7.21569e-18	2.41971e-15		FKBP14	7.76425	-3.33629	0	1.403e-08
NEK3	8.3761	-4.74514	8.63681e-18	2.83593e-15		LSR	6.40475	3.63699	1e-10	1.934e-08
ATAT1	7.02499	4.86535	9.08073e-18	2.92084e-15		NFE2L1	11.0131	2.02487	1e-10	2.094e-08
CDK5R1	6.4357	6.06164	1.08519e-17	3.42073e-15		WDR35	7.14885	-4.06867	1e-10	2.183e-08
MMP1	4.39991	-6.86212	1.20163e-17	3.71351e-15		FAM185A	6.38316	-2.57934	1e-10	2.261e-08
WTAPP1	2.77002	-4.71244	1.22923e-17	3.72574e-15		PIGA	8.18623	-3.40915	1e-10	2.586e-08
SCD	11.2908	4.18506	1.27205e-17	3.78278e-15		ZNF211	8.70813	-3.58152	1e-10	2.689e-08
MTRNR2L8	5.76812	4.34118	1.32289e-17	3.80506e-15		CTSK	7.93816	4.4794	1e-10	3.774e-08
ITM2C	11.3647	4.4087	1.32782e-17	3.80506e-15		SNHG3	7.91771	-3.51632	1e-10	3.951e-08
STARD4.AS1	7.28349	4.59425	1.50423e-17	4.23361e-15		SHPK	9.2181	-2.97383	2e-10	4.916e-08
PGM2L1	8.39567	3.01072	1.7761e-17	4.91108e-15		ZNF114	5.05564	-4.24775	2e-10	5.133e-08
NMB	6.42589	4.25176	1.80912e-17	4.91613e-15		THAP9	6.7317	-3.95158	2e-10	5.469e-08
PMP2	3.63313	7.07246	1.98043e-17	5.29043e-15		DTL	6.04199	-5.62656	2e-10	5.539e-08
PIK3R6	9.08374	-6.59619	2.13481e-17	5.60779e-15		LRRC45	7.72229	-3.97636	2e-10	5.582e-08
SPTAN1	10.9948	2.86951	3.30532e-17	8.54018e-15		ADGRG5	8.29828	-4.3177	2e-10	5.619e-08
ENAH	4.94487	6.83295	3.75301e-17	9.5405e-15		ZNF718	6.96606	-3.69756	2e-10	5.619e-08
GTF3C3	9.66042	-3.56482	3.9603e-17	9.90766e-15		ZNF75D	8.11074	-3.34664	2e-10	5.619e-08
APC	10.1822	3.14602	4.21153e-17	1.02328e-14		ZNF649	8.37645	-3.65246	2e-10	5.619e-08
MARCO	6.18398	-8.52372	4.22012e-17	1.02328e-14		PUS7	7.49251	-3.88098	2e-10	5.959e-08
MAGED1	10.6212	2.52307	4.67076e-17	1.11539e-14		CLK1	10.5883	-3.30618	3e-10	6.206e-08
ZNF619	7.15764	-4.20852	5.52997e-17	1.27821e-14		ORM1	3.09224	-5.74295	3e-10	6.403e-08
CCNA2	7.92421	-4.6394	5.55181e-17	1.27821e-14		MTRNR2L8	5.76812	2.84222	3e-10	7.13e-08
BRCA2	7.51139	-4.10749	5.59587e-17	1.27821e-14		IKZF4	6.82655	-2.94735	3e-10	7.13e-08
ARNT2	3.78705	6.40138	6.04658e-17	1.36143e-14		TRIM5	8.61068	-4.13654	3e-10	7.141e-08
SHC3	4.52817	7.04214	7.94131e-17	1.7222e-14		C11orf21	6.40879	-4.20933	3e-10	7.254e-08
UNC5B	8.2506	5.04397	8.0592e-17	1.7222e-14		CLSTN1	10.3964	2.36424	4e-10	8.672e-08
C14orf132	4.68332	6.16538	8.13447e-17	1.7222e-14		RAB37	5.86106	-4.60141	4e-10	9.431e-08
GNAZ	4.20082	5.96135	8.19715e-17	1.7222e-14		CEP55	6.35629	-4.42144	4e-10	9.431e-08
FPR3	8.13422	-8.80589	8.23138e-17	1.7222e-14		HP	3.73993	-5.84609	6e-10	1.1758e-07
FXYD6	8.76441	5.67082	8.30449e-17	1.7222e-14		RWDD2A	7.61928	-2.93738	6e-10	1.1758e-07
GP1BB	4.04295	5.80041	8.64315e-17	1.76915e-14		C9orf64	8.28305	-3.55438	6e-10	1.1758e-07
PALLD	8.05566	6.51533	9.62553e-17	1.94497e-14		KLHL11	6.82866	-4.04544	6e-10	1.254e-07
CALD1	5.18097	6.01365	1.07754e-16	2.14976e-14		MIGA2	9.30671	-3.83152	7e-10	1.3936e-07
LILRB4	10.9157	-5.53163	1.09375e-16	2.15483e-14		TMEM38B	8.39554	-3.21716	7e-10	1.4032e-07
LILRB1	9.98522	-5.6663	1.17039e-16	2.27735e-14		PMS2CL	6.13712	-2.64281	9e-10	1.6763e-07
CEP55	6.35629	-6.5171	1.20978e-16	2.29172e-14		GPR180	8.54906	-2.99604	9e-10	1.8102e-07
TRIM2	7.36996	5.56741	1.21754e-16	2.29172e-14		TAF1B	7.74566	-3.37429	1e-09	1.8105e-07
PTPN11	10.781	2.24621	1.2214e-16	2.29172e-14		AMMECR1	7.82759	-2.95601	1e-09	1.9549e-07
ATP6V0E2.AS1	7.22794	2.98996	1.39934e-16	2.5947e-14		CD244	6.85173	-3.80547	1.1e-09	1.9549e-07
NFIX	5.81167	6.38952	1.4649e-16	2.65475e-14		ZNF490	8.75908	-3.50542	1.1e-09	2.0527e-07
C9orf64	8.28305	-5.26102	1.46541e-16	2.65475e-14		TBC1D32	5.81901	-3.4678	1.1e-09	2.0559e-07
EMID1	6.25096	6.23537	1.56982e-16	2.81158e-14		ZNF100	8.61689	-2.93813	1.2e-09	2.1382e-07
BAALC	4.56037	7.42926	1.64097e-16	2.90599e-14		ZNF582	6.14532	-2.93825	1.2e-09	2.1645e-07
BCL11A	5.39197	5.69887	1.75478e-16	3.07301e-14		ZNF550	7.29574	-3.57476	1.3e-09	2.3031e-07
CD80	5.90934	-6.45439	1.80977e-16	3.13448e-14		ZNF549	7.83701	-3.04912	1.4e-09	2.4878e-07
WWTR1	4.08482	6.35213	2.14952e-16	3.66761e-14		PLVAP	6.69897	-5.34908	1.5e-09	2.4899e-07
NDRG4	4.94008	7.56872	2.16412e-16	3.66761e-14		MTMR1	8.31198	-2.4965	1.5e-09	2.4899e-07
KIAA1191	10.8913	1.56958	2.3776e-16	3.98652e-14		PDE7A	8.33056	-2.8589	1.6e-09	2.678e-07
CNN3	5.3052	7.45434	2.55669e-16	4.24168e-14		SGMS1.AS1	6.26448	-3.5091	1.8e-09	2.9268e-07
NABP1	10.2889	-4.35353	2.7916e-16	4.58317e-14		RAB2B	8.65472	-3.3267	1.8e-09	2.9852e-07
TMEM98	3.64463	5.79917	2.85527e-16	4.63938e-14		TDO2	4.50815	3.5708	2.2e-09	3.5057e-07
THRA	7.43854	4.68635	3.40069e-16	5.46921e-14		C12orf4	9.29304	-2.61301	2.2e-09	3.5057e-07
AKR1C2	3.36761	5.74043	3.84041e-16	6.07708e-14		TRDMT1	7.06744	-2.43235	2.2e-09	3.5331e-07
LGALS12	5.73478	-6.33467	3.85577e-16	6.07708e-14		BTAF1	10.5146	-3.65104	2.4e-09	3.7067e-07
NTRK2	4.11996	7.74819	4.69534e-16	7.32705e-14		TRMT12	7.62629	-3.43366	2.4e-09	3.7094e-07
NLGN3	5.92702	6.596	4.77732e-16	7.38189e-14		ZSWIM3	7.18078	-3.31508	2.4e-09	3.7094e-07
PCK2	10.801	-2.70529	5.22305e-16	7.99228e-14		CD226	7.10751	-3.78795	2.4e-09	3.7094e-07
LILRA2	8.85315	-4.24998	5.4426e-16	8.24816e-14		ZNF212	8.27615	-3.35936	2.5e-09	3.8155e-07
NBEA	7.30017	4.45024	5.90838e-16	8.86876e-14		ACSM5	6.66689	-3.55777	2.5e-09	3.8191e-07
NAV3	7.59615	6.67245	6.03153e-16	8.9682e-14		CTPS1	8.98286	-3.17568	2.6e-09	3.8375e-07
FABP7	4.03351	7.03024	6.18532e-16	9.11092e-14		CBFA2T2	9.14201	-2.61812	2.6e-09	3.8696e-07
GPR180	8.54906	-4.36512	6.2725e-16	9.15379e-14		CDA	5.17556	-4.95232	2.8e-09	4.0549e-07
PLD1	9.20223	-4.13651	7.16017e-16	1.03533e-13		DMTF1	10.1287	-1.71149	2.9e-09	4.1455e-07
FASTKD3	7.89653	-4.10079	7.43622e-16	1.06548e-13		POLE2	5.50975	-3.83372	2.9e-09	4.2008e-07
MAP4	11.0245	1.74253	7.58742e-16	1.07735e-13		CLHC1	6.55363	-3.70491	3.1e-09	4.469e-07
NUDT3	12.0346	2.25448	9.34558e-16	1.31514e-13		ALDOC	8.14346	3.39912	3.4e-09	4.7188e-07
SLC25A45	8.68027	-3.81223	9.72792e-16	1.35683e-13		MTRNR2L2	3.34501	2.94544	3.6e-09	4.9984e-07
ADGRL1	7.39517	4.14149	1.02536e-15	1.4176e-13		STIL	6.7066	-3.90856	3.6e-09	5.0114e-07
AQP4	3.11256	6.66121	1.07656e-15	1.46859e-13		ZNF347	6.96036	-3.39582	3.7e-09	5.1388e-07
MAP1A	6.0253	6.05584	1.08087e-15	1.46859e-13		MTMR7	5.48504	-3.54233	3.8e-09	5.1859e-07
JAM2	7.04158	5.41581	1.13949e-15	1.535e-13		CNTROB	8.75064	-3.72011	4.3e-09	5.7575e-07
PNMA2	4.75672	5.92494	1.54939e-15	2.06949e-13		DYNC1LI2	10.7166	1.2821	4.5e-09	5.993e-07
OLFM2	5.28712	6.54883	2.10272e-15	2.78495e-13		TRIM66	6.96608	-3.50006	4.8e-09	6.3898e-07
SPOCK1	4.44401	6.18076	2.1551e-15	2.83055e-13		CCDC14	8.63518	-2.15441	5.2e-09	6.7926e-07
CELF4	4.4808	5.38263	2.36109e-15	3.07547e-13		CDCA8	6.9543	-3.66244	5.4e-09	7.0498e-07
CFD	9.12636	5.04405	2.38393e-15	3.07976e-13		ZNF284	6.78077	-3.15395	5.8e-09	7.4498e-07
HMGN5	6.48123	3.56711	2.95146e-15	3.78194e-13		ESCO2	5.79006	-4.02837	6.2e-09	7.8887e-07
CTSB	17.0679	-2.29448	2.98251e-15	3.79091e-13		GUSBP11	8.05966	-3.71452	6.2e-09	7.8887e-07
C2	11.3602	-6.05357	3.04531e-15	3.83976e-13		C10orf88	7.96942	-3.22236	6.4e-09	8.1249e-07
AKR1C1	3.59551	5.75963	3.07794e-15	3.85012e-13		POLG2	7.87283	-3.25448	7e-09	8.8091e-07
MAP4K4	11.3255	2.59425	3.21543e-15	3.99042e-13		ZNF106	12.0513	1.37157	7.1e-09	8.8282e-07
PLPPR2	9.42335	4.55129	3.50582e-15	4.31681e-13		ZNF420	7.88527	-3.22468	7.7e-09	9.421e-07
FADS2	9.70855	3.95364	3.74219e-15	4.57214e-13		WARS2	7.1804	-2.91229	8e-09	9.7692e-07
LILRA1	8.42527	-4.38663	3.86365e-15	4.68422e-13		PCGF6	7.14921	-3.18364	8.1e-09	9.8567e-07
AUTS2	6.03013	6.17654	3.92394e-15	4.72101e-13		PRKAB2	8.21163	-3.4471	8.7e-09	1.05189e-06
CHST3	2.5394	5.40139	3.96722e-15	4.73692e-13		EGR2	8.42695	-4.91592	9.1e-09	1.08708e-06
GDI1	11.6961	1.97636	4.33896e-15	5.14183e-13		PDE1B	9.67956	-3.04688	9.2e-09	1.08914e-06
ATRX	11.5594	1.97838	4.38442e-15	5.15692e-13		IGFBP7	7.3805	3.20748	9.3e-09	1.08914e-06
NNAT	6.61644	7.9841	4.61165e-15	5.38401e-13		SLCO4C1	3.60594	-4.48088	9.5e-09	1.10859e-06
APC2	6.05276	5.81011	4.67813e-15	5.42147e-13		TUBGCP5	8.63037	-3.13479	1.02e-08	1.1771e-06
SPP1	16.0247	-7.0778	4.76293e-15	5.47946e-13		RIMS3	7.88083	2.4989	1.04e-08	1.19591e-06
MT3	3.07182	6.60546	5.55332e-15	6.34245e-13		INVS	8.4787	-3.05873	1.06e-08	1.20904e-06
NAIF1	7.89602	-4.25889	5.62286e-15	6.37568e-13		OTUB2	5.61707	-3.72908	1.12e-08	1.26727e-06
SOX4	9.43628	5.13043	5.80219e-15	6.48646e-13		CDC14A	7.92638	-2.88328	1.15e-08	1.29131e-06
ATP6V1G2	6.07924	4.14416	5.80287e-15	6.48646e-13		GAS8	6.63057	-2.66304	1.29e-08	1.44058e-06
CLIP3	5.88044	5.9959	7.23135e-15	8.02628e-13		ZNF702P	4.95305	-4.3868	1.33e-08	1.47222e-06
SALL1	6.56708	7.5475	7.44305e-15	8.20349e-13		TAF1A	6.98307	-3.29937	1.37e-08	1.50231e-06
DDR1	8.50561	5.69826	7.8332e-15	8.57355e-13		LMO7	6.57965	-3.77225	1.38e-08	1.50231e-06
CPNE8	6.82965	-6.40867	8.43165e-15	9.16492e-13		C11orf65	4.36434	-3.03135	1.38e-08	1.50231e-06
ZNF91	9.03844	2.74265	9.12727e-15	9.85307e-13		COG7	8.86634	-2.82907	1.4e-08	1.50604e-06
MYH10	6.9204	5.41817	9.67263e-15	1.03708e-12		TBC1D22A	10.9092	1.36085	1.42e-08	1.52548e-06
TMEM38B	8.39554	-4.34574	1.15962e-14	1.23491e-12		CLDN12	7.64188	-2.67286	1.43e-08	1.52548e-06
TNPO2	9.16077	2.88144	1.28624e-14	1.36056e-12		ADAT2	7.65554	-2.34639	1.46e-08	1.53073e-06
DBNDD1	4.5165	5.61228	1.40574e-14	1.47706e-12		CYB5R1	10.954	1.40102	1.46e-08	1.53073e-06
TTYH1	5.19355	7.66086	1.42248e-14	1.48475e-12		OTUD1	9.13391	-3.18482	1.57e-08	1.63413e-06
SGK1	12.7059	-3.46814	1.75805e-14	1.82293e-12		ZBED3.AS1	4.06641	-3.03281	1.6e-08	1.65096e-06
ALDH1A2	4.03041	-6.48896	1.83591e-14	1.89123e-12		SLC37A3	7.24681	-4.04733	1.6e-08	1.65096e-06
VGLL4	10.2404	1.67309	2.16179e-14	2.21247e-12		ZNF184	7.94308	-3.75569	1.62e-08	1.66089e-06
ZNF799	7.06135	-4.56422	2.25254e-14	2.29047e-12		TSC22D4	9.9705	1.73423	1.77e-08	1.79483e-06
SSBP3	7.87041	3.2742	2.27159e-14	2.29503e-12		ZCCHC7	8.13794	-2.61349	1.83e-08	1.84555e-06
LILRB2	10.1574	-4.88519	2.2989e-14	2.30784e-12		DDX58	8.82498	-3.48179	1.85e-08	1.84555e-06
HSPB6	2.99779	5.49405	2.66492e-14	2.65834e-12		HERC2P9	5.80525	-2.26809	1.85e-08	1.84555e-06
C11orf45	7.20264	-5.47838	2.74801e-14	2.72399e-12		LTF	3.96569	-6.13485	1.86e-08	1.84555e-06
ACSM5	6.66689	-4.90939	2.80065e-14	2.75881e-12		CASD1	8.41846	-2.77221	1.88e-08	1.84722e-06
VCAN	8.39498	9.16575	3.09909e-14	3.03384e-12		HOMEZ	8.70219	1.65471	1.9e-08	1.85611e-06
SHPK	9.2181	-3.75096	3.2151e-14	3.12798e-12		PLK3	9.51121	-3.35402	1.99e-08	1.92271e-06
TLR7	11.4895	-4.48649	3.47308e-14	3.34713e-12		ADD3	9.65814	2.02443	1.99e-08	1.92271e-06
SHCBP1	7.94329	-5.14279	3.48283e-14	3.34713e-12		SLC4A5	7.64169	2.05291	2e-08	1.92271e-06
IGFBP7	7.3805	4.60503	3.53634e-14	3.37796e-12		DHODH	7.5714	-2.58619	2.09e-08	1.99676e-06
DBN1	5.81222	5.95698	3.74806e-14	3.55863e-12		RBM15	8.04802	-3.11988	2.15e-08	2.04509e-06
SCN4B	4.46972	6.34672	3.80016e-14	3.58649e-12		HELB	6.99569	-3.41111	2.18e-08	2.05457e-06
KTI12	8.41037	-4.30087	3.91962e-14	3.67721e-12		CHD1L	10.3737	1.36799	2.24e-08	2.0949e-06
IGFBP2	3.92765	7.09101	3.98878e-14	3.71995e-12		ZCCHC8	9.37941	-2.65795	2.25e-08	2.0949e-06
NCEH1	10.4176	-3.95308	4.22478e-14	3.91687e-12		GTPBP2	8.87132	-2.56196	2.31e-08	2.14377e-06
FAM185A	6.38316	-3.14735	4.265e-14	3.93103e-12		BCO2	5.5498	-3.88595	2.6e-08	2.38311e-06
MCF2L	8.62058	6.04495	4.54634e-14	4.16598e-12		ZNF7	9.07854	-2.85503	2.6e-08	2.38311e-06
ADAT2	7.65554	-3.39992	4.78044e-14	4.35517e-12		ZNF175	7.71156	-2.63335	2.73e-08	2.49103e-06
TMEM87B	9.65959	-3.43301	5.02415e-14	4.5509e-12		RFC3	8.0287	-2.57803	2.9e-08	2.6291e-06
MTRNR2L2	3.34501	4.0531	5.11516e-14	4.60686e-12		ZNF160	9.42205	-2.81483	2.98e-08	2.67375e-06
KAT6B	9.28525	2.43754	5.35279e-14	4.79348e-12		SKP2	9.27397	-3.13253	3.01e-08	2.67375e-06
GPC1	3.97746	5.77518	5.51793e-14	4.91345e-12		DGKE	7.34771	-3.22369	3.01e-08	2.67375e-06
CXADR	5.65327	8.31447	6.19119e-14	5.45853e-12		RAB29	11.2178	1.06202	3.02e-08	2.67375e-06
MIR99AHG	5.48572	5.12651	6.20746e-14	5.45853e-12		TCOF1	9.77599	-3.03416	3.06e-08	2.6969e-06
BRD3	10.7108	2.18471	6.23397e-14	5.45853e-12		ERLIN1	9.96487	-3.27964	3.16e-08	2.75771e-06
ZNF35	7.68011	-3.93652	6.51253e-14	5.6344e-12		SSSCA1.AS1	5.10819	-2.96528	3.17e-08	2.75771e-06
FXYD6.FXYD2	6.37636	4.5318	6.52157e-14	5.6344e-12		MMS22L	7.36283	-2.93767	3.19e-08	2.75917e-06
GAP43	4.88077	7.11864	6.54207e-14	5.6344e-12		NKAIN3	2.79186	2.66625	3.24e-08	2.79229e-06
PIGA	8.18623	-4.13403	6.65417e-14	5.69981e-12		ORC1	6.11568	-3.58944	3.27e-08	2.80244e-06
TTC3P1	6.49282	3.23642	6.92498e-14	5.89971e-12		METTL17	9.98486	-2.67094	3.34e-08	2.83371e-06
CAMSAP2	8.71789	2.89862	7.4838e-14	6.34151e-12		TLR7	11.4895	-2.97798	3.34e-08	2.83371e-06
OTUD1	9.13391	-4.56762	8.1201e-14	6.8439e-12		POLA1	7.8292	-3.3845	3.41e-08	2.85778e-06
PIP4K2B	10.2911	2.27926	8.36099e-14	6.98697e-12		CPNE8	6.82965	-4.10959	3.43e-08	2.85778e-06
DDX58	8.82498	-5.02056	8.37851e-14	6.98697e-12		TTC30A	5.84917	-3.39604	3.43e-08	2.85778e-06
L3MBTL4.AS1	4.46088	-5.30298	9.72e-14	8.06299e-12		OPRL1	8.68492	-2.4927	3.45e-08	2.85778e-06
CDC14A	7.92638	-4.063	1.04402e-13	8.61504e-12		SETD4	8.30912	-2.79536	3.6e-08	2.96912e-06
SRCIN1	2.59016	5.06246	1.14795e-13	9.42338e-12		ZNF675	8.3585	-2.88533	3.69e-08	3.02978e-06
SDC3	9.50183	4.09243	1.17282e-13	9.57762e-12		POLR3H	11.3335	0.91766	3.95e-08	3.22526e-06
ZSCAN32	8.57055	-3.19131	1.18939e-13	9.6482e-12		MICALL2	5.97932	-2.98159	3.97e-08	3.22548e-06
C21orf62	3.25799	6.57466	1.19371e-13	9.6482e-12		RBM48	8.64631	-2.90314	4.31e-08	3.47423e-06
ECM1	6.13279	-4.87306	1.41494e-13	1.1378e-11		ZSCAN2	7.84461	-2.86358	4.32e-08	3.47423e-06
ZSWIM3	7.18078	-4.38266	1.4942e-13	1.19264e-11		HSD17B7	7.75301	-2.71902	4.36e-08	3.48796e-06
NES	3.61489	5.74729	1.49827e-13	1.19264e-11		DNPEP	10.2499	1.09292	4.44e-08	3.53185e-06
BCAR1	5.2858	5.79433	1.75918e-13	1.39329e-11		PSMA3.AS1	9.56517	-1.33149	4.72e-08	3.73636e-06
TMEM132A	7.32303	4.14028	1.9567e-13	1.54038e-11		NSRP1	9.57546	1.24323	5.48e-08	4.31472e-06
USP46	9.03324	2.28261	1.96445e-13	1.54038e-11		ARMCX5	8.25227	-2.69458	5.5e-08	4.31472e-06
MTFR2	5.50434	-4.36642	2.03287e-13	1.58614e-11		NDC1	8.84389	-2.9969	5.57e-08	4.3427e-06
PRAG1	8.66335	2.96169	2.08264e-13	1.61697e-11		CAMP	3.20515	-5.01854	5.81e-08	4.51229e-06
AFAP1L1	3.41316	-5.42925	2.17688e-13	1.68185e-11		KIF2C	6.85916	-4.00825	6.07e-08	4.6885e-06
APBB1	7.54943	3.70552	2.20062e-13	1.6919e-11		TXNL4B	8.0454	-3.00239	6.12e-08	4.70255e-06
CRIP2	4.67847	6.27536	2.23097e-13	1.70691e-11		NBEAL2	9.08908	-2.81494	6.21e-08	4.73135e-06
NSG1	5.3396	5.99003	2.41793e-13	1.84101e-11		GRAP	8.04255	-2.58492	6.21e-08	4.73135e-06
ARHGEF12	8.77467	2.49476	2.44987e-13	1.85636e-11		ZFP30	7.22596	-2.8198	6.31e-08	4.77935e-06
DST	9.54748	3.98651	2.6044e-13	1.95699e-11		CP	7.90929	2.18634	6.41e-08	4.81973e-06
TRDMT1	7.06745	-3.16235	2.6075e-13	1.95699e-11		PEX12	7.58562	-2.72429	6.42e-08	4.81973e-06
MTURN	8.93793	3.20873	2.7434e-13	2.04923e-11		PRDM10	7.4814	-3.85167	7.25e-08	5.41434e-06
PTN	4.19462	7.84311	2.92265e-13	2.17283e-11		ZNF691	8.9385	-2.71414	7.28e-08	5.41434e-06
IL6	5.07848	-5.49825	2.94844e-13	2.18171e-11		MCFD2	11.1296	0.97788	7.32e-08	5.41971e-06
TRAK1	10.0063	2.53469	3.12078e-13	2.29844e-11		CPEB2	7.726	-2.74877	7.39e-08	5.44475e-06
PNISR	11.4448	1.79403	3.26151e-13	2.39091e-11		SIMC1	7.84822	-2.77169	7.66e-08	5.61509e-06
REEP2	3.72016	5.74533	3.4385e-13	2.50899e-11		TAMM41	7.99859	-2.71157	7.85e-08	5.72885e-06
DDIT4L	6.03886	-5.29637	3.51509e-13	2.55306e-11		TMEM67	6.43139	-2.95065	8.09e-08	5.87817e-06
CCL2	11.8132	-5.93174	3.62909e-13	2.62377e-11		CTSO	10.0914	1.53731	8.13e-08	5.87817e-06
SRRM5	7.58813	2.09358	3.68027e-13	2.64452e-11		TTC28.AS1	6.96188	-2.56746	9.35e-08	6.72714e-06
VILL	7.39876	-4.42573	3.69136e-13	2.64452e-11		CMTM2	3.99575	-3.72843	9.48e-08	6.78939e-06
CHI3L1	9.66568	-7.44809	3.75469e-13	2.67772e-11		ZNF440	7.85807	-2.68469	9.93e-08	7.07851e-06
WASL	8.64521	2.2041	3.79368e-13	2.69334e-11		ACPP	7.89349	-3.25073	9.97e-08	7.07857e-06
XYLB	6.71277	-5.01034	4.01769e-13	2.83959e-11		VPS41	11.0162	1.22899	1.033e-07	7.27377e-06
SLC35F1	2.92056	5.80343	4.47597e-13	3.14937e-11		JMJD6	9.78557	-2.64981	1.034e-07	7.27377e-06
FSTL1	5.46625	5.42979	4.59769e-13	3.22063e-11		KIAA0556	8.18559	-3.25038	1.099e-07	7.69768e-06
FOXG1	3.1842	5.79746	4.71041e-13	3.28499e-11		DLGAP2	2.78125	-3.9336	1.116e-07	7.78233e-06
FNDC4	2.7419	4.96665	4.82987e-13	3.35346e-11		OGFOD3	9.40503	1.28663	1.127e-07	7.82778e-06
DDAH1	3.95307	6.1214	5.04237e-13	3.48565e-11		TMEM35B	10.4484	1.62867	1.137e-07	7.86235e-06
STMN4	3.7953	6.42064	5.3788e-13	3.69909e-11		TIRAP	8.09005	-2.7696	1.154e-07	7.94275e-06
CAMK2N1	3.91138	6.42945	5.41681e-13	3.69909e-11		ZNF554	6.86092	-2.83534	1.162e-07	7.96047e-06
STIL	6.7066	-5.07201	5.42154e-13	3.69909e-11		KLHL5	10.5494	1.52245	1.177e-07	8.02989e-06
LRIG1	8.4471	3.71826	5.71395e-13	3.88179e-11		ZSWIM1	8.00478	-2.71778	1.192e-07	8.09504e-06
SOX12	6.86147	3.84611	6.02647e-13	4.07653e-11		THAP8	7.46469	-3.10992	1.202e-07	8.09898e-06
TRIO	9.10934	3.29349	6.15647e-13	4.14667e-11		KIZ	7.71967	-2.73317	1.206e-07	8.09898e-06
GSTA4	8.29006	3.50073	6.23206e-13	4.17972e-11		KDM4C	9.12046	-2.94889	1.208e-07	8.09898e-06
TENM4	7.0178	5.99275	6.40009e-13	4.27423e-11		HRK	2.60781	-3.79585	1.23e-07	8.2125e-06
GABBR1	5.59824	7.10013	6.49509e-13	4.31937e-11		IFT80	7.73682	-2.33922	1.269e-07	8.43636e-06
SCRIB	8.07182	3.35126	6.53697e-13	4.32896e-11		ZNF251	7.26439	-3.25047	1.286e-07	8.5146e-06
ATP6V0E2	9.87344	2.55157	6.97304e-13	4.59842e-11		ZGLP1	6.03923	-3.2792	1.305e-07	8.60001e-06
GFAP	6.36182	7.84077	7.23359e-13	4.75036e-11		DCTD	10.7965	1.08333	1.311e-07	8.60001e-06
PTGER4	8.68903	-5.95213	7.4798e-13	4.89166e-11		ITPRIPL2	10.4486	2.06135	1.315e-07	8.60001e-06
MICB	8.47241	-3.76128	8.20644e-13	5.3447e-11		ODF2L	7.84619	-2.35961	1.347e-07	8.7757e-06
MEX3A	4.90226	5.18911	8.49933e-13	5.51267e-11		LINC01521	5.59207	-3.13552	1.391e-07	9.02195e-06
VNN1	7.50197	-7.47541	8.56911e-13	5.53515e-11		TONSL	6.97469	-2.7557	1.403e-07	9.06008e-06
CRMP1	4.96933	7.01316	8.62214e-13	5.54668e-11		UTP14C	9.54304	-2.17752	1.43e-07	9.19644e-06
CDCA8	6.9543	-4.76005	8.75497e-13	5.60923e-11		CTSH	13.4677	1.45401	1.472e-07	9.42176e-06
TEC	7.03673	-4.26744	9.16975e-13	5.85119e-11		STK35	8.66918	-2.56981	1.479e-07	9.42176e-06
SLC17A7	3.38085	5.49163	9.32757e-13	5.9279e-11		TEC	7.03673	-2.89719	1.487e-07	9.42176e-06
CDK2AP1	9.20803	2.78413	9.74494e-13	6.16827e-11		WDYHV1	7.09167	-2.93004	1.488e-07	9.42176e-06
NGRN	10.8957	1.54784	9.88494e-13	6.23186e-11		VOPP1	9.55714	1.6454	1.515e-07	9.55165e-06
CYP1B1	8.56873	5.44438	1.05106e-12	6.59991e-11		GIN1	7.32718	-2.43562	1.527e-07	9.57461e-06
METRN	5.9049	4.76127	1.10035e-12	6.88199e-11		NAPG	9.63697	-1.81229	1.536e-07	9.57461e-06
CSRP2	4.25838	6.12806	1.20969e-12	7.53596e-11		PGBD2	7.39039	-2.81878	1.538e-07	9.57461e-06
KIF21A	4.25683	6.88942	1.23319e-12	7.65212e-11		PDE4D	5.53313	-3.27239	1.543e-07	9.57461e-06
STEAP3	7.15611	-6.40441	1.24059e-12	7.66779e-11		LRP10	12.1067	1.29388	1.569e-07	9.69953e-06
LINC00877	3.7421	-4.06912	1.32751e-12	8.17299e-11		PTPN11	10.781	1.23191	1.596e-07	9.82573e-06
BST1	6.11283	-5.65938	1.43354e-12	8.79145e-11		ZNF443	6.51864	-3.43521	1.608e-07	9.8616e-06
TMEM260	8.83961	-3.94697	1.46135e-12	8.92728e-11		TBC1D10C	7.39091	-3.79564	1.635e-07	9.98889e-06
PUS7	7.49251	-4.49143	1.48727e-12	9.05053e-11		NFXL1	7.75209	-3.21638	1.649e-07	1.00332e-05
GNAO1	4.18831	6.77933	1.50786e-12	9.14055e-11		TMEM154	8.75587	-3.22096	1.718e-07	1.03763e-05
NRXN2	3.79404	5.7417	1.54319e-12	9.31885e-11		CDC6	5.88095	-4.00707	1.718e-07	1.03763e-05
QPRT	10.2998	2.26322	1.55767e-12	9.37039e-11		METTL1	7.41327	-3.0192	1.725e-07	1.03763e-05
SCD5	5.04851	6.47314	1.60152e-12	9.59756e-11		DSTNP2	6.04714	-2.49106	1.814e-07	1.08685e-05
SMARCD3	7.89645	4.29085	1.62202e-12	9.68356e-11		ERBIN	10.8907	1.66994	1.847e-07	1.10268e-05
PHYHIPL	3.70038	6.15638	1.65826e-12	9.86256e-11		ZNF19	6.2333	-2.87506	1.886e-07	1.12164e-05
NFIB	4.52339	6.86009	1.72358e-12	1.01982e-10		CENPL	6.62251	-2.62651	1.904e-07	1.12804e-05
RAB3A	6.06958	3.61429	1.72762e-12	1.01982e-10		DGAT2	5.95504	-4.30596	1.917e-07	1.12983e-05
HM13	12.7173	-1.86964	1.81814e-12	1.06925e-10		TRIM3	7.7866	-2.24072	1.921e-07	1.12983e-05
SLC38A1	6.2885	5.49321	1.88692e-12	1.10557e-10		ZBTB2	8.72812	-2.46708	1.933e-07	1.13275e-05
STMN2	5.08315	7.69267	1.90201e-12	1.11028e-10		NPPA.AS1	6.16546	-2.29769	1.989e-07	1.16126e-05
PSTPIP1	7.15808	-6.303	1.91127e-12	1.11157e-10		CTNNA1	12.1764	1.20684	2.052e-07	1.19339e-05
CENPV	5.72045	4.65955	1.92575e-12	1.11587e-10		MAGI3	6.42464	-2.83987	2.151e-07	1.24374e-05
DOK5	4.3863	6.05121	1.94165e-12	1.12097e-10		PPP6R3	10.6672	1.28542	2.154e-07	1.24374e-05
CDH4	4.11808	5.84734	2.02454e-12	1.16455e-10		TECR	11.064	1.14594	2.173e-07	1.24987e-05
PTCD2	7.1461	-3.44071	2.07392e-12	1.18862e-10		WLS	9.64455	2.83568	2.184e-07	1.25184e-05
MOXD1	3.50345	5.55152	2.12787e-12	1.21512e-10		PHF8	9.47943	-2.86757	2.198e-07	1.25489e-05
APOC2	10.0822	4.56289	2.14642e-12	1.22129e-10		ZNF724	4.79009	-2.70564	2.206e-07	1.25522e-05
CASS4	8.35929	-4.31181	2.19214e-12	1.24282e-10		HPS4	9.89004	-2.02711	2.242e-07	1.26729e-05
FOLR2	12.7602	-3.47097	2.33348e-12	1.31821e-10		DHX35	8.64525	-2.58174	2.243e-07	1.26729e-05
MAPK8IP1	3.76477	5.03101	2.57764e-12	1.44893e-10		ACAP1	7.30929	-3.44309	2.261e-07	1.26856e-05
CHD6	9.8492	1.87226	2.58328e-12	1.44893e-10		GNL3L	9.62758	-2.25987	2.262e-07	1.26856e-05
HES6	7.13474	4.33917	2.60949e-12	1.45844e-10		CD302	11.8724	1.70729	2.276e-07	1.2718e-05
SLC22A17	5.76867	6.40666	2.7835e-12	1.5502e-10		FAM216A	8.10507	-2.82687	2.289e-07	1.27458e-05
RAB6B	5.73021	4.62815	2.89976e-12	1.60926e-10		C18orf54	6.05151	-3.05631	2.313e-07	1.28354e-05
OPLAH	8.15504	-4.84244	3.02817e-12	1.67181e-10		ANGPT2	4.722	-2.31684	2.338e-07	1.29304e-05
NECTIN4	4.27759	-5.03643	3.03367e-12	1.67181e-10		PRMT9	8.51375	-2.2853	2.346e-07	1.29304e-05
PTPRZ1	3.92512	6.88405	3.14615e-12	1.7196e-10		ZC3H3	9.35128	-3.04866	2.401e-07	1.31867e-05
CTSC	14.2361	-2.91152	3.14936e-12	1.7196e-10		STK36	8.8625	-2.82118	2.413e-07	1.32061e-05
SERPINB9P1	6.06944	-4.71615	3.15313e-12	1.7196e-10		C3orf33	5.87362	-3.08412	2.427e-07	1.32349e-05
CCRL2	8.71229	-5.01703	3.17009e-12	1.72289e-10		EIF3A	12.2574	1.22338	2.515e-07	1.36692e-05
RBM48	8.64631	-3.92578	3.51635e-12	1.90327e-10		OAS2	9.17169	-4.54673	2.563e-07	1.38836e-05
C1orf198	8.698	1.97003	3.52614e-12	1.90327e-10		HEXA	13.0709	1.14007	2.58e-07	1.39258e-05
PLK4	6.42926	-4.73142	3.67244e-12	1.97547e-10		TMEM101	9.40376	1.3555	2.604e-07	1.40086e-05
SLC29A4	4.75971	4.47213	3.69943e-12	1.98322e-10		DET1	6.76979	-2.37288	2.679e-07	1.4319e-05
TRAF1	7.21268	-5.24236	3.92076e-12	2.09475e-10		METTL7A	11.9418	1.7221	2.68e-07	1.4319e-05
CRYAB	3.60629	7.1369	4.02409e-12	2.14269e-10		ANKRD55	5.46593	-4.34997	2.756e-07	1.46725e-05
APOC4.APOC2	10.1369	4.47409	4.06414e-12	2.15673e-10		CLN3	10.7463	1.29608	2.782e-07	1.47623e-05
CHD3	9.37994	4.16714	4.10672e-12	2.17201e-10		EGR3	6.51993	-5.41014	2.812e-07	1.48717e-05
BCAN	5.43865	6.3355	4.15193e-12	2.18858e-10		WDCP	7.76395	-3.22208	2.878e-07	1.51716e-05
KIF26B	5.28834	6.02657	4.50702e-12	2.36784e-10		TESK2	7.65274	2.69663	2.985e-07	1.56826e-05
LILRB3	8.29496	-5.45778	4.62585e-12	2.4222e-10		CFAP70	4.97221	-2.71466	3.025e-07	1.58379e-05
PBX1	5.42207	6.88264	4.69874e-12	2.45221e-10		PPP2R1B	8.89012	-3.18648	3.044e-07	1.58883e-05
LINC01410	6.20049	-3.6749	4.80406e-12	2.49891e-10		ZBTB5	7.5637	-3.38127	3.105e-07	1.61327e-05
EGR2	8.42695	-6.21873	4.82081e-12	2.49937e-10		SCD	11.2908	2.12684	3.119e-07	1.61327e-05
SUCNR1	9.20116	-5.10586	4.98029e-12	2.57359e-10		PDE3B	9.27963	-3.2693	3.122e-07	1.61327e-05
OLFML2B	10.347	-4.31652	5.04784e-12	2.59997e-10		FANCG	8.45066	-2.58365	3.146e-07	1.62052e-05
MAP6	3.06757	5.53325	5.22667e-12	2.68331e-10		GINM1	10.1854	1.13824	3.208e-07	1.64705e-05
ESCO2	5.79006	-5.01367	5.24615e-12	2.68456e-10		FLVCR1	8.27754	-2.50027	3.22e-07	1.64792e-05
SCN2A	2.82491	5.98938	5.31832e-12	2.71269e-10		TTC38	10.6047	1.27923	3.399e-07	1.73377e-05
MIGA2	9.30671	-4.42838	5.33721e-12	2.71354e-10		C5orf51	9.47269	-2.46605	3.562e-07	1.80575e-05
VAMP2	10.6662	2.03657	5.37113e-12	2.72201e-10		ANKRD40	9.18302	1.69209	3.567e-07	1.80575e-05
CLDN7	7.45372	-3.46497	5.39348e-12	2.72457e-10		SNX17	12.2312	0.99866	3.575e-07	1.80575e-05
VRK2	9.24605	-2.40523	5.56724e-12	2.80336e-10		ITFG2	9.41371	-2.55345	3.762e-07	1.89434e-05
TOP3B	8.97247	-3.64114	5.61021e-12	2.81601e-10		G2E3	8.92584	-2.6952	3.791e-07	1.90267e-05
HTRA1	9.34393	6.64606	5.69986e-12	2.84596e-10		ANKRD27	9.35119	-2.50745	3.825e-07	1.91359e-05
NAT14	6.57972	3.09862	5.706e-12	2.84596e-10		NAV2.AS2	2.57248	-3.46366	3.853e-07	1.92156e-05
ARMT1	10.0736	-2.89811	5.76476e-12	2.86619e-10		TRAIP	5.88789	-3.17957	3.924e-07	1.9455e-05
UBA7	11.3328	-4.17619	5.79502e-12	2.87218e-10		C9orf3	6.62471	-2.02832	3.925e-07	1.9455e-05
FAR2	9.63679	-2.54812	6.12045e-12	3.02396e-10		CLUHP3	4.9671	-3.20023	3.975e-07	1.96403e-05
SCHIP1	5.19038	6.07703	6.33093e-12	3.11818e-10		CAPN10	8.43903	-2.9235	4.265e-07	2.09419e-05
SLC11A2	11.3246	-3.21769	6.44479e-12	3.16437e-10		ATAD2B	9.15753	-2.96839	4.265e-07	2.09419e-05
LSAMP	3.53162	6.1741	6.50721e-12	3.1851e-10		DPY19L2P2	2.54223	-2.95585	4.281e-07	2.0954e-05
CHN1	5.15929	5.2704	6.68582e-12	3.26239e-10		MDC1.AS1	5.21584	-2.77603	4.433e-07	2.16313e-05
CXCL12	7.00188	4.65752	8.04896e-12	3.91542e-10		HPS1	12.0914	1.03096	4.499e-07	2.18876e-05
GARNL3	6.67224	4.04356	8.08961e-12	3.92309e-10		TRIM44	11.3614	0.875263	4.576e-07	2.21908e-05
CLASP2	10.5083	2.28793	8.1419e-12	3.93633e-10		CLP1	9.03381	-3.05362	4.604e-07	2.2226e-05
ZNF428	8.58716	2.37041	8.54088e-12	4.11229e-10		ZNF799	7.06135	-2.69115	4.611e-07	2.2226e-05
SLC33A1	9.83361	-3.64313	8.55802e-12	4.11229e-10		C11orf45	7.20264	-3.24486	4.634e-07	2.2265e-05
CCL13	5.78027	-4.95806	8.9121e-12	4.26941e-10		CLIC6	2.3852	3.73925	4.688e-07	2.24567e-05
LTBP1	3.8628	5.71969	9.01835e-12	4.29574e-10		RALGAPA2	9.03186	-3.31107	4.712e-07	2.25051e-05
SERPINB9	11.3041	-4.18541	9.02158e-12	4.29574e-10		TNFRSF8	6.1477	-3.82709	4.733e-07	2.25385e-05
KIF21B	9.70627	3.95046	9.28507e-12	4.40789e-10		TRAK2	9.61075	1.42737	4.773e-07	2.26567e-05
PKIA	5.66528	5.47186	9.71526e-12	4.59716e-10		EXTL2	8.36931	-2.65182	4.832e-07	2.28689e-05
AIF1L	2.92504	5.99099	9.74209e-12	4.59716e-10		OSBPL7	8.39874	-3.20452	4.852e-07	2.28964e-05
CCDC28B	7.54948	2.72096	1.05373e-11	4.95754e-10		ZBTB6	7.79771	-3.12803	4.917e-07	2.31315e-05
PFKM	9.0947	1.94406	1.05699e-11	4.95811e-10		BCOR	9.40685	-2.53428	4.95e-07	2.32184e-05
BLCAP	10.7977	1.17136	1.07588e-11	5.02594e-10		MLKL	9.51101	-3.50517	5.005e-07	2.33385e-05
OLFML3	10.9182	3.40836	1.07783e-11	5.02594e-10		C8orf37	5.8907	-2.57418	5.019e-07	2.33385e-05
ERLIN1	9.96487	-4.24717	1.09795e-11	5.10464e-10		FUK	8.83284	2.344	5.02e-07	2.33385e-05
TICAM1	9.16245	-4.02741	1.10444e-11	5.11973e-10		C4orf36	3.23787	-2.92708	5.152e-07	2.3881e-05
KCNJ5	6.37955	-6.86823	1.19121e-11	5.50576e-10		ARAP3	7.20981	-2.82898	5.273e-07	2.43699e-05
TRPV2	10.8716	-3.18663	1.20326e-11	5.54521e-10		VPS13C	11.5858	1.64258	5.311e-07	2.44757e-05
ADHFE1	7.70032	2.73722	1.25914e-11	5.78579e-10		KTN1	11.1828	1.24167	5.346e-07	2.45636e-05
EPHA4	3.67481	5.68333	1.28533e-11	5.88896e-10		SLC33A1	9.83361	-2.48487	5.39e-07	2.46971e-05
MSANTD3.TMEFF1	5.48947	3.15371	1.30851e-11	5.97778e-10		TMEM107	8.83509	1.44989	5.419e-07	2.47563e-05
RFX3	8.25777	2.76615	1.33808e-11	6.08513e-10		PARN	10.2167	-2.44296	5.473e-07	2.49305e-05
IGFBP5	3.6235	6.45435	1.33972e-11	6.08513e-10		TRMT10B	7.97149	-2.41908	5.524e-07	2.50893e-05
IQCJ.SCHIP1	5.17322	5.66371	1.36669e-11	6.18979e-10		AASDH	8.40436	-1.94885	5.545e-07	2.51042e-05
SOD2	13.423	-3.06884	1.42651e-11	6.44218e-10		IPMK	8.56749	-2.70153	5.563e-07	2.51042e-05
RHEBL1	5.20103	-4.48168	1.47944e-11	6.66212e-10		UEVLD	9.36979	1.44196	5.575e-07	2.51042e-05
HERC1	10.6909	2.34632	1.55038e-11	6.96169e-10		FAM210A	8.2515	-2.43435	5.631e-07	2.52871e-05
RAB39A	7.71968	-4.10645	1.58949e-11	7.11702e-10		ZNF285	5.5871	-3.25875	5.722e-07	2.56192e-05
TM7SF2	8.53605	2.15155	1.64526e-11	7.34586e-10		ZNF530	6.43239	-2.6206	5.788e-07	2.58408e-05
HUWE1	10.8932	2.09988	1.66305e-11	7.40432e-10		RNF185	10.0871	1.04146	5.812e-07	2.58764e-05
GPM6A	4.82707	6.9679	1.72137e-11	7.64239e-10		NASP	10.6735	-1.1379	5.864e-07	2.60338e-05
SGCB	8.1458	4.60189	1.83195e-11	8.11051e-10		PIK3R6	9.08374	-3.29381	5.92e-07	2.62111e-05
HTATSF1	9.91202	1.45715	1.88895e-11	8.31185e-10		DISP1	9.2416	-2.90925	5.966e-07	2.63341e-05
RUNDC3A	5.16788	4.76444	1.89252e-11	8.31185e-10		ZNF345	6.82931	-2.75015	5.982e-07	2.63341e-05
LDOC1	3.87939	5.73091	1.89325e-11	8.31185e-10		CCDC130	9.73757	-2.465	6.019e-07	2.6364e-05
NCAN	3.67802	6.42856	1.93399e-11	8.46711e-10		IMPA2	8.85864	-2.77244	6.022e-07	2.6364e-05
CDH2	5.0334	6.4482	1.94082e-11	8.4735e-10		ARG1	3.58186	-4.7406	6.125e-07	2.67397e-05
MLC1	7.7096	5.51195	1.99619e-11	8.69114e-10		VAMP3	11.7447	1.05441	6.326e-07	2.75422e-05
EFR3B	4.98986	5.9497	2.04201e-11	8.86616e-10		SPATA13	10.2087	-3.10312	6.652e-07	2.88817e-05
MMP19	9.03151	-3.19212	2.08789e-11	9.04045e-10		IFFO1	10.0514	-2.32161	6.688e-07	2.89044e-05
SMPD3	6.9965	5.15477	2.11235e-11	9.12129e-10		PDP2	6.78197	-2.98058	6.694e-07	2.89044e-05
WNK3	5.46823	4.74004	2.19724e-11	9.46192e-10		SEC62	11.753	1.08413	6.752e-07	2.90776e-05
ORC1	6.11568	-4.55973	2.2648e-11	9.7263e-10		UBA7	11.3328	-2.78856	6.797e-07	2.91889e-05
PTGDS	5.03929	7.45174	2.29542e-11	9.831e-10		UBAC2.AS1	4.70468	-3.04048	7.121e-07	3.04987e-05
SPPL3	9.53823	2.21259	2.40858e-11	1.02877e-09		CCNT1	9.03307	-2.61769	7.144e-07	3.05156e-05
ZNF100	8.61689	-3.31052	2.46411e-11	1.04964e-09		APLP2	14.4493	1.08262	7.177e-07	3.05703e-05
RASGEF1B	8.11973	-5.00176	2.49893e-11	1.06161e-09		CXCL1	5.82356	-4.32024	7.204e-07	3.06047e-05
GTPBP2	8.87132	-3.2025	2.50798e-11	1.06259e-09		ASAH2B	4.38583	-3.1184	7.562e-07	3.19627e-05
PDE3B	9.27963	-4.53798	2.5284e-11	1.06837e-09		ZNF837	5.13517	-2.82407	7.564e-07	3.19627e-05
KLHL23	5.66606	3.81938	2.53697e-11	1.06912e-09		ZNF14	7.68843	-3.17977	7.725e-07	3.25237e-05
DDX46	10.6012	1.35579	2.56806e-11	1.07934e-09		PAPLN	6.21667	-2.44438	7.738e-07	3.25237e-05
LPAR5	11.5311	-4.22105	2.67383e-11	1.1208e-09		BDNF.AS	4.08934	-2.73961	7.882e-07	3.30403e-05
R3HDM1	9.23302	1.7563	2.76416e-11	1.1556e-09		ZNF71	7.91547	-2.7327	8.035e-07	3.35905e-05
CTNNA2	3.65883	6.59976	2.83609e-11	1.18253e-09		DXO	8.08301	-2.6967	8.065e-07	3.36293e-05
WARS2	7.1804	-3.48573	2.92563e-11	1.21664e-09		KCNMA1	7.84057	3.08124	8.15e-07	3.38329e-05
CCDC80	3.67798	4.28564	2.93889e-11	1.21894e-09		VSIG10	7.0571	2.20732	8.157e-07	3.38329e-05
NUCKS1	11.0501	2.38751	3.0095e-11	1.24495e-09		PLAC9	2.86803	2.86767	8.235e-07	3.40652e-05
ALDH2	12.1351	2.61596	3.0243e-11	1.2478e-09		FGFR1OP	8.57924	-2.07428	8.307e-07	3.42756e-05
VSTM2L	2.58216	4.16444	3.19676e-11	1.31551e-09		CLEC10A	6.13425	-4.59781	8.365e-07	3.44242e-05
C12orf4	9.29304	-2.98081	3.2244e-11	1.32343e-09		PFKFB4	8.68892	-2.78621	8.426e-07	3.45857e-05
IGLON5	3.13369	5.42817	3.23581e-11	1.32466e-09		SETMAR	7.43944	-2.58842	8.454e-07	3.46078e-05
P2RX7	10.5683	-4.05488	3.33823e-11	1.36305e-09		FAM149A	6.06795	-3.94782	8.516e-07	3.47719e-05
CDCP1	7.76311	-5.80377	3.37309e-11	1.37368e-09		LMBRD2	8.33281	-2.54103	8.96e-07	3.64923e-05
WASF1	6.04893	4.60181	3.38699e-11	1.37368e-09		CLTCL1	6.53957	-3.29075	8.991e-07	3.65226e-05
NHSL1	7.91058	4.7943	3.39041e-11	1.37368e-09		ASB7	8.59155	-2.62033	9.172e-07	3.71606e-05
PALM	3.3341	5.03161	3.48117e-11	1.40684e-09		SIRT2	11.3417	0.937073	9.279e-07	3.74128e-05
FGFBP3	5.26147	4.3628	3.6651e-11	1.47738e-09		ZDHHC24	9.1959	1.3272	9.3e-07	3.74128e-05
TNFRSF10A	7.18275	-4.22243	3.71211e-11	1.49251e-09		CLIP1	10.7931	1.29297	9.305e-07	3.74128e-05
SLC43A3	11.5595	-2.41828	3.77833e-11	1.51169e-09		EPAS1	8.2097	2.73364	9.334e-07	3.74325e-05
GNL1	9.97143	1.65125	3.77899e-11	1.51169e-09		ZNF527	6.97798	-2.88218	9.435e-07	3.77426e-05
ADCY1	3.78637	6.36327	3.8198e-11	1.52415e-09		FOXO1	7.96276	-2.76813	9.551e-07	3.81097e-05
PTPRF	4.22375	5.5063	3.83729e-11	1.52726e-09		RASGEF1B	8.11973	-3.42199	9.789e-07	3.89621e-05
SEMA6A	6.77775	5.48339	3.8522e-11	1.52933e-09		PRDM1	9.69734	-2.21246	1.0208e-06	4.05274e-05
TTK	5.7477	-5.38024	3.86934e-11	1.53228e-09		TTK	5.7477	-3.71694	1.0423e-06	4.1275e-05
HSPA6	8.97327	-4.48804	3.9011e-11	1.54098e-09		HIBADH	9.78452	1.34064	1.0537e-06	4.16214e-05
WDR35	7.14885	-4.13762	3.91398e-11	1.5422e-09		MGLL	10.2269	1.90402	1.0761e-06	4.2402e-05
C8orf37	5.8907	-3.60128	3.96346e-11	1.55781e-09		C10orf111	3.87178	-2.37908	1.1225e-06	4.40532e-05
NFIA	8.92577	2.94372	4.02347e-11	1.57746e-09		GOLGA8A	7.58098	-3.0829	1.1236e-06	4.40532e-05
CPT1C	3.51214	5.31875	4.23138e-11	1.65486e-09		USP25	8.19283	-2.49206	1.1367e-06	4.44543e-05
TMEM59L	3.02197	5.55442	4.27427e-11	1.6675e-09		DNMT3B	5.01678	-2.97555	1.1729e-06	4.57593e-05
TRIM9	3.9831	5.66195	4.2925e-11	1.67047e-09		ZNF561	9.26383	-2.04735	1.1872e-06	4.62026e-05
GNB5	6.88246	3.05559	4.34687e-11	1.68746e-09		KIFC1	6.75223	-3.43548	1.1946e-06	4.62616e-05
LILRA4	7.76687	-5.16072	4.4337e-11	1.71694e-09		USP12	8.17273	-2.32996	1.1946e-06	4.62616e-05
KCTD1	4.06425	4.08728	4.55175e-11	1.75833e-09		PIWIL4	6.70972	-2.49137	1.1988e-06	4.63103e-05
RIMS3	7.88083	2.98018	4.58139e-11	1.76546e-09		ZNRF2	8.46926	2.07227	1.2084e-06	4.6566e-05
FAM69B	4.66092	5.1136	4.6707e-11	1.79547e-09		EXOSC10	10.7178	-1.66005	1.2267e-06	4.71575e-05
PCSK1N	3.2794	6.38613	4.68205e-11	1.79547e-09		TIMM23B	7.11257	-2.62464	1.2326e-06	4.72675e-05
MIR3142HG	4.5911	-4.70268	4.91876e-11	1.88167e-09		POC5	8.23345	-2.24212	1.2376e-06	4.73452e-05
ABLIM1	4.69321	5.70408	4.95335e-11	1.89031e-09		KIF4A	5.40679	-3.98337	1.2477e-06	4.76137e-05
ATN1	8.21981	2.92186	4.97353e-11	1.89342e-09		NABP1	10.2889	-2.21676	1.2729e-06	4.84611e-05
TCTE1	2.59772	3.88578	5.26743e-11	2.00048e-09		LINC00265	6.41665	-2.99219	1.3275e-06	5.0417e-05
ZNF561	9.26383	-2.95463	5.28088e-11	2.00077e-09		SLC39A6	10.4571	-2.07165	1.333e-06	5.05047e-05
FFAR4	7.19644	4.52132	5.34944e-11	2.02188e-09		DCUN1D2	7.32171	-2.99036	1.343e-06	5.06771e-05
PDE1B	9.67956	-3.59958	5.46012e-11	2.05878e-09		ARHGEF19	6.60503	-2.98199	1.344e-06	5.06771e-05
RNLS	6.61213	-3.6354	5.52789e-11	2.07936e-09		CYP2T1P	6.0573	-2.4033	1.3638e-06	5.1299e-05
SYNE2	6.27383	5.79289	5.6607e-11	2.12425e-09		ATP2C1	11.49	1.03824	1.3694e-06	5.13884e-05
VASH1	11.6242	2.69979	5.74123e-11	2.14935e-09		SENP7	8.80844	-2.30593	1.4593e-06	5.45544e-05
SLAMF9	2.10696	-3.52419	5.93103e-11	2.21514e-09		HJURP	5.85824	-4.39857	1.4607e-06	5.45544e-05
CD55	9.33342	-4.09444	6.00803e-11	2.23421e-09		TACC1	12.1645	1.42454	1.4773e-06	5.50461e-05
CDC42EP4	7.22455	4.11595	6.01043e-11	2.23421e-09		SNHG12	7.2261	-2.62329	1.491e-06	5.54247e-05
FBXO4	7.47046	-4.1327	6.03496e-11	2.23805e-09		TMCO4	7.98741	-2.71309	1.5263e-06	5.66014e-05
CDKL5	7.31085	4.51054	6.27502e-11	2.32161e-09		KIF3B	8.79558	1.17777	1.5398e-06	5.68672e-05
SSTR2	3.5204	4.90806	6.58638e-11	2.4311e-09		PLEKHA4	4.70512	2.65758	1.5407e-06	5.68672e-05
SERPINA1	12.4022	-3.80126	6.72099e-11	2.46989e-09		ZNF646	8.89561	-2.75423	1.5714e-06	5.78673e-05
IRF6	4.68318	-4.48626	6.7228e-11	2.46989e-09		ZNF321P	6.16901	-2.32652	1.5792e-06	5.8019e-05
ORMDL3	9.41395	1.78133	6.78816e-11	2.4881e-09		TNS3	11.1575	1.81364	1.5865e-06	5.81496e-05
USP30	8.52339	-3.34939	6.83875e-11	2.50082e-09		SELL	8.51621	-3.43087	1.5988e-06	5.84644e-05
ADGRG1	10.868	6.84088	6.93616e-11	2.53057e-09		SNIP1	8.31786	-2.50013	1.7091e-06	6.23552e-05
LAIR1	13.1951	-1.42953	7.24117e-11	2.63368e-09		DMC1	2.89465	-2.56795	1.7226e-06	6.27004e-05
RIPK3	8.98855	-3.70405	7.25218e-11	2.63368e-09		FCGBP	11.2059	3.54099	1.7575e-06	6.38259e-05
PLEKHA5	5.94937	4.25776	7.35905e-11	2.66634e-09		LCA5	4.37823	-3.64938	1.7688e-06	6.39972e-05
VSIG10	7.0571	3.09894	7.41637e-11	2.68095e-09		CLK4	9.03526	-2.9008	1.7704e-06	6.39972e-05
MIR3945HG	3.44741	-5.06854	7.46495e-11	2.69234e-09		PCDH20	2.19851	-3.57385	1.7848e-06	6.42839e-05
HIPK2	10.2637	2.66827	7.48882e-11	2.69398e-09		MPZL3	6.46713	-3.37896	1.7865e-06	6.42839e-05
APOL3	6.95376	-4.25955	7.5037e-11	2.69398e-09		EHHADH	6.33123	-3.35201	1.8107e-06	6.50087e-05
LPAR1	8.87007	4.79769	7.88607e-11	2.82482e-09		CSNK1G1	9.14909	-2.16208	1.8214e-06	6.52417e-05
FAM171B	4.74645	4.68397	8.04687e-11	2.87589e-09		CCNL1	11.0838	-1.83681	1.8316e-06	6.54585e-05
CCNI	12.4352	1.66449	8.3325e-11	2.97124e-09		PNKP	9.81355	1.13809	1.8583e-06	6.62623e-05
MCTP2	4.91951	-4.95725	8.42444e-11	2.99724e-09		ZNF26	8.79862	-2.23772	1.8669e-06	6.64211e-05
SSRP1	10.1409	1.64556	8.61393e-11	3.05775e-09		WDR62	5.73893	-3.35946	1.9397e-06	6.87039e-05
SGCE	3.79042	4.50907	8.63593e-11	3.05867e-09		C1GALT1C1	9.64786	1.25945	1.9398e-06	6.87039e-05
DCLK1	3.69258	6.11443	8.73594e-11	3.08716e-09		ZNF383	7.58738	-2.55388	1.9869e-06	7.02146e-05
TAGLN3	3.89715	5.74685	8.96845e-11	3.16223e-09		ZSCAN12P1	3.3068	-2.51757	2.0043e-06	7.05924e-05
UBE2H	10.5064	1.77007	9.07268e-11	3.19184e-09		RIC8B	7.69235	-2.60608	2.0066e-06	7.05924e-05
AMOTL2	3.6822	5.4462	9.28202e-11	3.25822e-09		RAB39A	7.71968	-2.67869	2.0271e-06	7.11552e-05
PPFIA2	3.5717	4.05064	9.56319e-11	3.34945e-09		KCTD10	10.5276	1.20817	2.0538e-06	7.19345e-05
HTATIP2	9.12553	-3.75697	9.89615e-11	3.45839e-09		CXCL16	12.9714	1.32549	2.0651e-06	7.21699e-05
YWHAE	12.7037	1.3035	1.01326e-10	3.53319e-09		RPGRIP1L	5.68528	-2.6267	2.0831e-06	7.2512e-05
SV2A	4.61963	5.3022	1.0299e-10	3.58326e-09		CYP27B1	4.81575	-2.43227	2.0879e-06	7.2512e-05
AMMECR1	7.82759	-3.17948	1.03441e-10	3.59103e-09		WDR89	8.06264	-2.46365	2.0893e-06	7.2512e-05
PLAC9	2.86803	3.98737	1.03816e-10	3.59613e-09		MCPH1	8.89853	-2.56445	2.0933e-06	7.2512e-05
STXBP1	7.87325	3.01972	1.11445e-10	3.84435e-09		ZNF140	8.91172	-2.51599	2.1142e-06	7.29936e-05
CENPL	6.62251	-3.41678	1.11469e-10	3.84435e-09		SLC39A8	8.04395	2.75839	2.1165e-06	7.29936e-05
STEAP3.AS1	4.83338	-5.47201	1.13285e-10	3.89844e-09		RMI1	8.85376	-2.57592	2.1329e-06	7.33539e-05
SGSM2	9.50241	2.62892	1.15287e-10	3.9587e-09		HCN3	6.24453	-3.21033	2.1363e-06	7.33539e-05
TIRAP	8.09005	-3.52472	1.15837e-10	3.96893e-09		NDRG2	11.2706	1.743	2.2127e-06	7.58147e-05
ZCCHC8	9.37941	-3.171	1.17548e-10	4.0188e-09		SUV39H1	8.31515	-2.58327	2.2182e-06	7.58367e-05
HTR7P1	5.99618	-3.59876	1.18323e-10	4.03135e-09		METTL16	9.13472	-1.62665	2.2776e-06	7.75024e-05
FAM210A	8.2515	-3.31365	1.18426e-10	4.03135e-09		TRIM52	8.49658	-2.34047	2.2818e-06	7.75024e-05
ADD3.AS1	3.67167	3.61953	1.20345e-10	4.08715e-09		REEP3	10.1198	1.26468	2.2856e-06	7.75024e-05
MAP2	5.57708	6.05709	1.20584e-10	4.08715e-09		LINC00324	7.39503	-2.46443	2.2866e-06	7.75024e-05
ANKRD18DP	5.13264	-4.20799	1.24638e-10	4.2155e-09		SAAL1	8.19427	-1.93854	2.3002e-06	7.77533e-05
ADA	8.79098	-3.24379	1.26333e-10	4.26366e-09		TADA1	8.53145	-2.87425	2.3038e-06	7.77533e-05
HK3	9.59846	-4.6828	1.29702e-10	4.36803e-09		FGL1	7.45502	-3.77748	2.3702e-06	7.96975e-05
SEZ6L	5.52362	6.68295	1.33464e-10	4.48514e-09		CTSS	14.3417	1.16733	2.3716e-06	7.96975e-05
EFNB3	3.47918	5.65285	1.33922e-10	4.49094e-09		ZNF627	8.84045	-2.398	2.3793e-06	7.97866e-05
TMEM132B	2.86537	5.77419	1.34669e-10	4.50642e-09		ZNF767P	7.19099	-2.95759	2.4581e-06	8.21621e-05
PRAF2	8.23298	2.40328	1.35556e-10	4.52648e-09		CCDC180	5.37944	-3.17366	2.4605e-06	8.21621e-05
CAMK2N2	2.36573	4.42755	1.36511e-10	4.54874e-09		MORC2	8.67263	-2.25174	2.518e-06	8.39037e-05
SGPP2	3.56488	-4.14979	1.38762e-10	4.60693e-09		ITPRIP	10.7364	-2.73759	2.5763e-06	8.55777e-05
ZSCAN18	8.23739	2.63668	1.38912e-10	4.60693e-09		PKD2L2	6.02372	-2.48954	2.5791e-06	8.55777e-05
ICK	8.52656	2.47938	1.39134e-10	4.60693e-09		CAST	11.1171	1.12068	2.6534e-06	8.78579e-05
PIWIL4	6.70972	-3.49244	1.41425e-10	4.67297e-09		MCRS1	10.3773	0.840599	2.6776e-06	8.84728e-05
TUBGCP5	8.63038	-3.61115	1.42036e-10	4.67871e-09		ZNF700	8.91035	-2.67124	2.6967e-06	8.89187e-05
MN1	4.99307	4.66598	1.42193e-10	4.67871e-09		SLC30A6	9.49798	-2.34932	2.7076e-06	8.90921e-05
CEACAM21	7.70154	-3.7082	1.46954e-10	4.82531e-09		ZNF484	7.5175	-3.08871	2.753e-06	9.03959e-05
SLC40A1	12.5356	3.23593	1.48485e-10	4.86266e-09		FNBP4	10.304	-1.83641	2.8157e-06	9.22301e-05
EFNB2	5.91482	6.48707	1.48709e-10	4.86266e-09		CRYL1	10.5061	1.21814	2.8206e-06	9.22301e-05
TAF1B	7.74566	-3.57411	1.54526e-10	5.04241e-09		PEX7	6.67754	-2.3281	2.8738e-06	9.36853e-05
FPR1	12.8654	-4.7718	1.55695e-10	5.07007e-09		TNFRSF10D	9.63104	-3.04668	2.877e-06	9.36853e-05
DARS2	9.09744	-3.40463	1.57269e-10	5.11076e-09		CASS4	8.35929	-2.61626	2.9054e-06	9.44173e-05
CEND1	3.31224	4.98336	1.66295e-10	5.39296e-09		SRP14.AS1	6.28731	-2.45852	2.912e-06	9.44349e-05
ATP1A2	3.72616	7.01871	1.67169e-10	5.41017e-09		ZNF337	9.14529	-2.49773	2.9491e-06	9.54429e-05
LTC4S	8.2627	4.52028	1.68932e-10	5.45601e-09		LILRA4	7.76688	-3.40116	2.9903e-06	9.65793e-05
NEFM	3.78337	5.93031	1.69855e-10	5.47463e-09		ZFYVE21	9.77318	0.900128	3.002e-06	9.67571e-05
AURKB	6.47432	-5.29778	1.71554e-10	5.51808e-09		CTSD	16.0827	1.67347	3.0918e-06	9.945e-05
COG7	8.86635	-3.27161	1.82683e-10	5.8641e-09		DCAF4	7.35528	-2.60838	3.1058e-06	9.96953e-05
METTL1	7.41327	-3.85115	1.85414e-10	5.93964e-09		ZNF350	6.36637	-2.63165	3.1127e-06	9.97152e-05
KIAA0408	3.78442	5.10124	1.92529e-10	6.15508e-09		MRPS14	9.53535	0.941055	3.2254e-06	0.000103114
GPR161	6.49481	4.37434	1.9818e-10	6.32291e-09		PRKDC	11.134	1.47619	3.2326e-06	0.000103136
PPARG	6.96179	-5.39371	1.98582e-10	6.32293e-09		BCAT1	11.2535	2.03795	3.2432e-06	0.000103265
LILRB5	7.65787	-5.23738	2.0159e-10	6.40147e-09		MPHOSPH6	8.43522	-2.38858	3.2721e-06	0.000103974
ATP1B2	4.72931	6.91873	2.01861e-10	6.40147e-09		PPM1D	9.01696	-2.64709	3.3026e-06	0.000104698
MLLT1	8.91616	2.44013	2.03224e-10	6.43176e-09		TIMELESS	8.87019	-2.66299	3.3087e-06	0.000104698
OAS2	9.17169	-5.87738	2.07403e-10	6.55087e-09		LIN9	6.42975	-2.5941	3.3148e-06	0.000104698
SLC38A7	10.7157	-2.53662	2.08135e-10	6.55564e-09		TTC8	7.94291	2.02896	3.3551e-06	0.00010567
CALN1	2.79243	5.66804	2.08386e-10	6.55564e-09		LMBR1L	10.314	-2.41946	3.359e-06	0.00010567
MLKL	9.51102	-4.65924	2.16542e-10	6.79865e-09		ZNF30	6.8838	-3.02606	3.3764e-06	0.000106007
SERPINE2	4.79821	5.00159	2.22012e-10	6.95101e-09		ZBTB3	7.68868	-2.55476	3.412e-06	0.000106911
TMEM67	6.43139	-3.6284	2.22277e-10	6.95101e-09		ATE1	9.23049	-2.85694	3.6069e-06	0.000112794
CNTNAP2	5.61786	6.29581	2.23264e-10	6.96806e-09		TRIM59	6.37511	-3.0716	3.6398e-06	0.000113492
FRMD3	4.76643	5.26548	2.26084e-10	7.04211e-09		ST3GAL3	7.50345	-2.33379	3.6436e-06	0.000113492
KCNN3	3.34743	5.74423	2.34912e-10	7.30198e-09		ZNF44	8.60469	-1.61869	3.6531e-06	0.000113564
SESN3	9.25877	4.02525	2.35353e-10	7.30198e-09		MT1X	7.49647	2.1054	3.6673e-06	0.000113782
DPYSL5	4.00709	6.43107	2.40026e-10	7.43232e-09		SGO1	5.4776	-3.31319	3.7358e-06	0.000115562
GLI3	3.17864	4.89511	2.41048e-10	7.44932e-09		ZNF132	6.24514	-2.67708	3.7394e-06	0.000115562
ZNF212	8.27615	-3.62456	2.4302e-10	7.49558e-09		AGFG2	7.03295	-2.51686	3.7503e-06	0.000115674
C2.AS1	4.28702	-3.73157	2.45672e-10	7.56258e-09		EDA2R	5.6744	-3.41217	3.8102e-06	0.000117291
CCDC136	6.81946	4.84425	2.51674e-10	7.73223e-09		FAM13A.AS1	8.24566	-2.84161	3.8317e-06	0.000117723
DCLK2	5.74756	5.70817	2.54997e-10	7.81907e-09		CCNJ	8.11014	-2.16178	3.8532e-06	0.000118138
FSD1	3.41226	5.83594	2.63214e-10	8.05538e-09		PTTG1IP	13.4035	0.899762	3.8674e-06	0.000118138
FAR2P2	3.5645	-3.51391	2.73851e-10	8.36465e-09		MAP3K14	8.09025	-2.49226	3.8677e-06	0.000118138
ICAM2	7.97461	-4.3235	2.7578e-10	8.40642e-09		PRC1.AS1	5.53103	-2.05797	3.8877e-06	0.000118519
RNF144A	4.82562	4.62409	2.76285e-10	8.40642e-09		DCLRE1A	7.88862	-2.69567	3.9373e-06	0.000119797
NLGN4X	3.24095	4.40112	2.84436e-10	8.63776e-09		RUFY1	9.95436	1.11056	3.9453e-06	0.000119811
PNPLA1	2.65348	-4.34655	2.86297e-10	8.67756e-09		LMF2	10.6511	1.9365	3.9897e-06	0.000120926
FAM131A	8.40233	2.22096	3.00074e-10	9.07767e-09		CCT6P1	5.85672	-2.43665	4.078e-06	0.000123319
LINC00461	3.3138	6.32176	3.01206e-10	9.09447e-09		RBFA	7.70065	-2.26819	4.0843e-06	0.000123319
ERC1	9.7135	1.94579	3.03679e-10	9.15159e-09		MUTYH	8.53572	-2.39926	4.1124e-06	0.000123931
FAAP100	10.0384	1.65282	3.04981e-10	9.1733e-09		CATSPER2	5.32237	-2.16389	4.1636e-06	0.000125058
ANKRD11	10.0713	2.61342	3.0791e-10	9.24375e-09		HSPA6	8.97327	-2.89745	4.1657e-06	0.000125058
SCIN	6.23786	-7.3053	3.10994e-10	9.31857e-09		RALBP1	9.90657	1.09568	4.1744e-06	0.000125082
TRIM5	8.61068	-4.13574	3.1914e-10	9.54453e-09		ZNF836	6.35731	-2.60028	4.1954e-06	0.000125356
FABP4	2.57186	-5.32514	3.20401e-10	9.56408e-09		SLFN12	6.77555	-2.97798	4.2066e-06	0.000125356
TXNL4B	8.0454	-3.60533	3.32873e-10	9.91606e-09		SYTL1	4.73803	-3.83574	4.2074e-06	0.000125356
TUBB3	5.86031	4.61113	3.3345e-10	9.91606e-09		C2	11.3601	-3.06285	4.2604e-06	0.000126695
PLA2G4A	9.43266	-4.04567	3.38496e-10	1.00472e-08		FAM86C1	5.85376	-2.33864	4.3014e-06	0.000127456
CYP2T1P	6.05729	-3.29783	3.43275e-10	1.01698e-08		PXMP4	7.81382	-2.77677	4.3081e-06	0.000127456
BRSK1	2.89634	3.46275	3.69452e-10	1.09047e-08		CCL15.CCL14	3.39295	2.01857	4.3102e-06	0.000127456
FAM168A	10.1289	2.06015	3.69462e-10	1.09047e-08		ZNF34	7.64164	-2.69212	4.3479e-06	0.000128329
DHODH	7.5714	-2.96862	3.75213e-10	1.10537e-08		BBS4	9.03621	1.02662	4.377e-06	0.000128946
THAP8	7.46469	-3.81978	3.85267e-10	1.13287e-08		LAIR1	13.195	0.937319	4.3909e-06	0.000129113
CYP4V2	8.75074	-3.5685	3.97587e-10	1.16692e-08		ZNF665	4.32883	-2.73935	4.4125e-06	0.000129452
RND2	3.67644	4.02122	3.98604e-10	1.16773e-08		ZNF142	8.83238	-2.84216	4.4188e-06	0.000129452
SOGA3	4.01688	4.94893	4.03861e-10	1.18094e-08		RHBDD3	9.01201	1.25326	4.4398e-06	0.000129681
CSF3R	11.802	-3.24969	4.14526e-10	1.20988e-08		LINC00630	5.27833	-3.58308	4.4507e-06	0.000129681
CYP26B1	2.56324	4.55288	4.15841e-10	1.21112e-08		ZKSCAN4	8.7158	-2.14588	4.4513e-06	0.000129681
TEAD2	4.15221	3.90974	4.16489e-10	1.21112e-08		URGCP	9.58383	-1.85032	4.4779e-06	0.000130214
DLG4	6.30777	3.39606	4.23508e-10	1.22926e-08		ZNF595	6.73392	-2.85096	4.4933e-06	0.000130251
TMBIM1	12.405	-1.65847	4.26372e-10	1.2353e-08		RAP1GAP2	8.68476	-2.26311	4.4983e-06	0.000130251
ZMYND12	4.81969	-4.26222	4.29438e-10	1.2419e-08		SLX4	7.3062	-2.5323	4.504e-06	0.000130251
AKAP12	6.26813	5.28146	4.35231e-10	1.25635e-08		SPATA5	7.05209	-2.67848	4.5547e-06	0.000131478
WDCP	7.76395	-4.08517	4.5104e-10	1.29961e-08		CDC45	5.22654	-3.9826	4.5951e-06	0.000132161
LDHA	12.6745	-2.76671	4.52052e-10	1.30014e-08		AP5Z1	10.856	1.39863	4.5987e-06	0.000132161
RTF1	10.557	1.32086	4.53614e-10	1.30226e-08		ALG11	9.05849	-2.27786	4.6036e-06	0.000132161
HPSE	9.57343	-5.42274	4.55721e-10	1.30593e-08		PRNP	12.3585	1.12818	4.6484e-06	0.000133206
MYEF2	6.61348	3.74731	4.88918e-10	1.39852e-08		CDCA5	6.6639	-3.37022	4.822e-06	0.00013793
TNFAIP6	4.41317	-5.8425	4.94731e-10	1.41258e-08		EPHX1	8.68969	1.83875	4.8426e-06	0.000138268
GRIK5	3.69361	4.76896	5.07291e-10	1.44582e-08		KIF23	6.18925	-3.4698	4.8707e-06	0.000138821
KIF23	6.18925	-5.00668	5.19911e-10	1.47912e-08		KIAA0895	3.56777	-3.16431	4.9107e-06	0.000139706
ZDHHC6	10.408	-1.59608	5.30967e-10	1.50746e-08		TDRKH	8.50309	-2.68887	4.9537e-06	0.000140677
CNIH2	3.45039	3.42993	5.31786e-10	1.50746e-08		GPHN	8.01306	-1.72365	4.972e-06	0.000140942
AFF3	6.94643	6.72511	5.36535e-10	1.51819e-08		CCDC28A	9.39917	1.5997	5.0069e-06	0.000141677
HS6ST1	7.85135	2.76948	5.38295e-10	1.52044e-08		SLC16A1.AS1	5.82092	-2.30308	5.0265e-06	0.000141976
DCX	3.87805	6.63229	5.41034e-10	1.52544e-08		CORO2A	5.69581	-4.23584	5.1173e-06	0.000144283
THY1	4.17934	5.36728	5.54151e-10	1.55964e-08		ARMCX5.GPRASP2	6.80584	-2.3227	5.1681e-06	0.000145455
TMEM150C	3.1018	4.90625	5.64756e-10	1.58665e-08		PTGER2	6.4598	-4.04622	5.3152e-06	0.000149327
CP	7.90929	2.58553	5.71362e-10	1.60206e-08		ZNF876P	3.67976	-3.32031	5.4644e-06	0.000153126
PNMA1	9.26516	2.33951	5.72273e-10	1.60206e-08		PGPEP1	10.0946	1.5126	5.4753e-06	0.000153126
PLAG1	8.20717	-3.2672	5.7961e-10	1.61972e-08		CTSB	17.0679	1.14523	5.4795e-06	0.000153126
ITPRIP	10.7364	-3.80963	5.84768e-10	1.63125e-08		CDK6	9.07375	2.06299	5.5468e-06	0.000154731
STC2	3.60762	-5.33499	5.86604e-10	1.63348e-08		XPO5	9.67378	-2.53791	5.6406e-06	0.000157071
PRKCZ	7.1447	3.71698	5.93157e-10	1.64881e-08		LINC01088	2.63246	2.79354	5.7419e-06	0.000159607
SMARCA4	10.9249	1.568	5.9929e-10	1.66293e-08		METAP1	9.6174	-1.69242	5.788e-06	0.000160608
MYLIP	9.81565	2.46955	6.01944e-10	1.66735e-08		LINC00115	4.34803	-2.53278	5.8509e-06	0.000161426
ACTL6B	3.23882	5.43714	6.12804e-10	1.69446e-08		RPP38	8.71853	-2.14614	5.8536e-06	0.000161426
ADGRE5	10.2739	-4.42105	6.27527e-10	1.72932e-08		JMJD4	9.35257	1.0014	5.8546e-06	0.000161426
PCGF6	7.14921	-3.47272	6.27606e-10	1.72932e-08		WDR76	7.04537	-2.57645	5.8585e-06	0.000161426
ZNF582	6.14532	-3.00204	6.32774e-10	1.74052e-08		TMEM206	9.70344	-2.29053	5.9226e-06	0.000162908
DAB2IP	3.86483	5.72841	6.39519e-10	1.756e-08		TARBP2	9.07161	-2.03881	5.945e-06	0.000163238
DDA1	9.28642	1.3366	6.4675e-10	1.77277e-08		TRMT44	7.91361	-2.5267	6.008e-06	0.000164682
INPP5F	8.98371	2.30213	6.54338e-10	1.79046e-08		ZBTB14	8.86509	-2.33256	6.0534e-06	0.000165638
TRAK2	9.61075	1.82744	6.64336e-10	1.81466e-08		PROCR	9.40236	2.01632	6.0751e-06	0.000165725
SETDB2	9.07968	-3.54231	6.68285e-10	1.82229e-08		MS4A7	13.8146	1.40857	6.0776e-06	0.000165725
DKK3	4.12648	5.1079	6.80402e-10	1.84908e-08		ARHGAP30	12.1533	1.32939	6.1021e-06	0.000166107
STEAP1B	5.21406	-4.49994	6.80456e-10	1.84908e-08		LINC01184	7.35735	0.996672	6.1747e-06	0.000167792
LGMN	13.5915	-2.86985	6.8492e-10	1.85801e-08		C15orf41	6.98243	-2.73351	6.2584e-06	0.000169773
SOX9	4.11519	5.59459	6.92841e-10	1.87627e-08		CTH	5.35977	-2.94535	6.2928e-06	0.000170413
DTL	6.04199	-5.41537	6.95971e-10	1.88151e-08		ZCCHC4	7.77263	-2.40957	6.3129e-06	0.000170503
PDZD4	3.31309	5.03049	7.0993e-10	1.91596e-08		SIRT4	4.48318	-2.99065	6.3177e-06	0.000170503
FNBP1L	9.18031	2.855	7.11656e-10	1.91733e-08		CCDC77	7.81057	-1.34595	6.3928e-06	0.000172047
SYT5	2.89236	4.78119	7.1794e-10	1.93096e-08		ZBTB9	7.95717	-2.62292	6.3968e-06	0.000172047
SLAMF1	3.11208	-4.43372	7.24299e-10	1.94475e-08		ZNF558	8.25232	-2.46912	6.4183e-06	0.000172052
PTAFR	13.3794	-2.38449	7.33994e-10	1.96743e-08		ZNF174	7.94756	-2.37043	6.4188e-06	0.000172052
RNF13	12.1549	-1.50826	7.36364e-10	1.97043e-08		ERCC2	8.90127	1.16108	6.5009e-06	0.000173957
GIN1	7.32718	-2.9576	7.49879e-10	2.00193e-08		ANXA4	10.9549	1.23654	6.5178e-06	0.000174114
AQP9	6.43331	-6.5074	7.50675e-10	2.00193e-08		ACYP2	7.57588	1.13416	6.5666e-06	0.000175122
PHF2	8.51068	2.04866	7.56534e-10	2.01353e-08		CSRP1	10.026	1.64572	6.69e-06	0.00017811
ENC1	9.48231	4.40433	7.57582e-10	2.01353e-08		ZNF548	8.51246	-2.26206	6.8144e-06	0.000181036
PCDH9	4.2636	5.57706	7.81729e-10	2.07421e-08		GALNT11	10.1219	0.988164	6.8229e-06	0.000181036
TBC1D32	5.81901	-3.51014	7.83137e-10	2.07446e-08		USP8	10.8845	0.845103	6.9299e-06	0.000183568
NF2	10.4071	1.36717	8.03102e-10	2.12377e-08		POLH	8.57479	-2.21461	6.9687e-06	0.000184284
CDIP1	9.51024	2.03412	8.04728e-10	2.12451e-08		ADPRM	7.28071	-2.23951	6.9832e-06	0.000184359
CD48	8.98752	-5.24532	8.18283e-10	2.15668e-08		ZNF696	6.85351	-2.05255	7.0223e-06	0.000185082
PIGV	8.3145	-3.9692	8.21432e-10	2.16137e-08		ATP1A1.AS1	8.23429	1.43176	7.0834e-06	0.000186381
HJURP	5.85824	-5.88713	8.28903e-10	2.17739e-08		GNL1	9.97143	1.03527	7.139e-06	0.00018753
PRRT2	4.35676	4.83828	8.33885e-10	2.18683e-08		KIF9.AS1	6.18152	-1.91119	7.1658e-06	0.00018792
MIR100HG	4.46677	4.92422	8.38643e-10	2.19566e-08		TSPAN12	2.41846	-2.61168	7.2676e-06	0.000190273
MPDZ	6.26223	6.10654	8.43802e-10	2.2024e-08		WDR27	6.46448	-2.25169	7.2829e-06	0.000190357
PHTF2	9.6306	-2.94528	8.44249e-10	2.2024e-08		CCDC88B	10.4287	-2.75446	7.3804e-06	0.000192586
STARD8	8.52877	-3.93445	8.45409e-10	2.2024e-08		GSDMB	5.12053	-3.0787	7.4197e-06	0.000193294
ACE	5.73341	-6.45671	8.71027e-10	2.26539e-08		DPH7	9.15332	-2.39152	7.4702e-06	0.000194287
CD93	10.4202	-4.82196	8.78063e-10	2.27993e-08		SGPL1	11.5298	1.06864	7.6545e-06	0.000198753
SLC13A4	4.57612	6.21299	9.17873e-10	2.37938e-08		REST	10.8155	1.14992	7.6731e-06	0.000198818
CLIC6	2.3852	4.73222	9.25753e-10	2.39169e-08		TMEM267	7.95296	-2.1399	7.6823e-06	0.000198818
BRINP2	6.293	6.95082	9.26241e-10	2.39169e-08		FAM160B1	9.31362	-1.83569	7.7394e-06	0.000199896
GRAP	8.04256	-3.00564	9.27176e-10	2.39169e-08		TMEM168	9.78893	-2.35466	7.7493e-06	0.000199896
NAV2	6.71523	5.19535	9.31216e-10	2.39819e-08		TMEM150A	9.81768	0.889532	7.8364e-06	0.000201814
TONSL	6.97469	-3.31034	9.3754e-10	2.41053e-08		MYO5A	10.9153	1.42686	7.8606e-06	0.000202106
PIM1	10.1104	-4.60195	9.77304e-10	2.50868e-08		ZSCAN20	5.92819	-3.17326	8.0908e-06	0.000207685
TMEM108	3.65989	5.87713	9.95187e-10	2.55043e-08		ZBED4	9.12548	-2.41071	8.1759e-06	0.000209528
DISP1	9.2416	-3.71265	9.97654e-10	2.5526e-08		GON7	8.14799	1.19069	8.2753e-06	0.000211733
FGD1	6.48541	2.7492	1.00356e-09	2.56354e-08		ADAM1A	5.25867	-2.97632	8.3101e-06	0.000212277
NEMP2	6.96115	-3.3012	1.0122e-09	2.58145e-08		RER1	11.9621	0.816638	8.3785e-06	0.000213679
CLEC4E	5.02015	-6.26634	1.02043e-09	2.59822e-08		SWAP70	11.9727	1.18267	8.4131e-06	0.000214215
IFNAR1	11.865	-1.51465	1.03087e-09	2.62058e-08		TICAM1	9.16245	-2.414	8.556e-06	0.000217501
CBX1	9.57452	1.26455	1.04869e-09	2.66158e-08		MDC1	8.85266	-1.80746	8.5803e-06	0.000217768
GUSBP1	5.68686	-2.59479	1.05624e-09	2.67643e-08		DARS2	9.09744	-2.20479	8.6173e-06	0.000218357
NBEAL2	9.08908	-3.25832	1.06397e-09	2.69168e-08		CRAMP1	8.55852	-2.57231	8.673e-06	0.000219128
KCTD13	8.64796	1.89763	1.07399e-09	2.71156e-08		SMIM7	10.6964	0.779123	8.6806e-06	0.000219128
IFNGR1	14.4658	-2.2136	1.07526e-09	2.71156e-08		HLA.E	14.9112	1.34002	8.6895e-06	0.000219128
SLC6A12	4.6219	-5.32141	1.09306e-09	2.75202e-08		NR2C1	9.18247	-2.19739	8.7035e-06	0.00021913
SNHG3	7.91771	-3.29276	1.09944e-09	2.76368e-08		PEX13	9.25087	-1.96206	8.7294e-06	0.000219433
DRAM1	9.53691	-2.04034	1.11785e-09	2.80548e-08		ANKRD42	8.02179	-2.23627	8.8791e-06	0.00022284
STK36	8.8625	-3.44664	1.12339e-09	2.81491e-08		SCLT1	8.66882	-2.0212	8.9386e-06	0.000223977
PIGW	7.63536	-3.75906	1.13645e-09	2.8431e-08		ZFP69B	6.01343	-2.83493	9.2088e-06	0.000230382
CA11	6.90571	2.82173	1.154e-09	2.88245e-08		ZC3H8	7.46083	1.1644	9.324e-06	0.00023262
SHE	6.65976	-4.70536	1.15849e-09	2.88908e-08		TBXAS1	12.8416	1.29296	9.3347e-06	0.00023262
MARCKSL1	8.74926	3.3732	1.16967e-09	2.91236e-08		ZNF433	6.16041	-2.6421	9.355e-06	0.00023262
CSF1R	15.6347	-2.10949	1.18283e-09	2.94046e-08		LINS1	8.6309	-2.0158	9.3573e-06	0.00023262
ADGRB2	3.2609	6.45253	1.19108e-09	2.95632e-08		ZKSCAN2	7.21724	-2.84776	9.4012e-06	0.000233342
TRMT12	7.62629	-3.51482	1.19343e-09	2.9575e-08		TIMMDC1	10.771	0.831821	9.6456e-06	0.000239031
C12orf75	8.99541	2.97654	1.21903e-09	3.01618e-08		STX18.AS1	4.33708	-2.66796	9.7487e-06	0.000241208
MAPK8IP3	9.8296	2.64822	1.22485e-09	3.02583e-08		PLCG1.AS1	5.61228	-1.46917	1.00428e-05	0.000247586
APH1B	10.1946	-3.26273	1.24271e-09	3.06515e-08		OIP5	5.81296	-2.95183	1.00452e-05	0.000247586
NEUROD2	3.36103	5.42648	1.25399e-09	3.08814e-08		POLR3G	5.26243	-2.20237	1.00536e-05	0.000247586
NAALAD2	5.64843	-4.2394	1.26197e-09	3.09944e-08		HERC2P2	7.79074	-2.6082	1.0204e-05	0.000250898
PPP2R2B	4.28715	6.59482	1.26251e-09	3.09944e-08		DCAF16	8.71984	-1.95836	1.02379e-05	0.000251339
GCH1	8.47468	-4.21376	1.28804e-09	3.15719e-08		IPPK	8.64525	-1.84204	1.03305e-05	0.000253218
TNRC6A	9.21033	2.23493	1.29033e-09	3.1579e-08		SUMF2	11.8337	1.12226	1.03466e-05	0.000253218
SLC8B1	11.2886	-3.14578	1.30059e-09	3.17809e-08		TES	8.90458	-3.15139	1.05706e-05	0.000257671
CYP27B1	4.81575	-3.26213	1.31819e-09	3.21611e-08		MND1	4.17398	-3.25482	1.05769e-05	0.000257671
GPR22	3.79432	4.77999	1.32323e-09	3.22341e-08		RRS1	8.49525	1.09408	1.05776e-05	0.000257671
USP34	10.5114	1.97537	1.36685e-09	3.32453e-08		DNAJC15	7.63634	1.30502	1.06129e-05	0.000258132
TCEAL3	8.1904	1.88035	1.3714e-09	3.33046e-08		KMT5A	7.6166	-1.79056	1.0641e-05	0.000258418
PODXL2	6.80717	3.49849	1.38142e-09	3.34962e-08		MED12	9.32033	-2.85208	1.07002e-05	0.000259078
FKBP10	4.40231	4.21809	1.38936e-09	3.36371e-08		PLAG1	8.20717	-2.17791	1.07011e-05	0.000259078
KIF2C	6.85916	-4.59361	1.39867e-09	3.38105e-08		NADK	11.1333	1.45091	1.0776e-05	0.000260208
NXN	7.21674	3.73775	1.40466e-09	3.39033e-08		CABLES2	6.76987	-2.06289	1.07808e-05	0.000260208
PTPRN	3.77962	4.69246	1.42296e-09	3.42925e-08		RGPD8	4.76726	-2.54602	1.08032e-05	0.000260351
LRRC8A	9.46193	1.60496	1.44656e-09	3.47801e-08		FBF1	7.0772	-2.92612	1.08312e-05	0.000260627
TMEM130	2.89227	5.12883	1.44761e-09	3.47801e-08		FBXO4	7.47046	-2.56571	1.09836e-05	0.000263892
SPARCL1	3.97558	6.08757	1.45451e-09	3.48628e-08		NUP58	9.80897	-2.4413	1.10588e-05	0.000265294
ENKUR	3.58712	5.30283	1.45547e-09	3.48628e-08		CBR4	8.90542	-1.25911	1.11458e-05	0.000266975
TTLL7	2.93395	5.6389	1.46742e-09	3.50956e-08		STAG3L5P.PVRIG2P.PILRB	9.57594	-1.45431	1.12565e-05	0.000268935
CTXN1	2.78993	4.04707	1.47073e-09	3.51214e-08		KDM5A	11.5616	1.04409	1.12618e-05	0.000268935
KHSRP	9.15945	2.1617	1.47419e-09	3.51509e-08		IL1RN	8.32539	-4.11858	1.12992e-05	0.000269421
ANXA2R	6.50492	-3.4617	1.48579e-09	3.53739e-08		PARP11	7.54798	-2.47813	1.13904e-05	0.000271184
ACTR3	13.3522	-1.49026	1.49542e-09	3.55495e-08		BRIP1	5.76369	-3.43267	1.15641e-05	0.000274904
OTUB2	5.61707	-3.99846	1.50537e-09	3.57321e-08		NDUFA4L2	3.12636	-2.9073	1.16195e-05	0.000275805
GABBR2	2.90201	5.63552	1.52404e-09	3.61208e-08		MTURN	8.93793	1.71272	1.17685e-05	0.000278922
ATCAY	3.70939	5.34655	1.53693e-09	3.63718e-08		LPP	10.6187	1.41801	1.20194e-05	0.00028444
PEX12	7.58562	-3.11769	1.56149e-09	3.6854e-08		FGD2	11.4547	-2.43936	1.20776e-05	0.00028539
PYHIN1	4.12408	-4.79934	1.56429e-09	3.6854e-08		CARD16	9.1831	1.78582	1.2202e-05	0.000287897
HNMT	10.8884	-2.72379	1.56432e-09	3.6854e-08		TUBA8	4.58763	-2.62327	1.22287e-05	0.000288096
KALRN	3.78883	4.76389	1.57528e-09	3.70568e-08		PHF6	9.85601	-1.84089	1.2368e-05	0.000290944
WNK2	3.01555	5.09363	1.60929e-09	3.78004e-08		TRMT2B	8.79838	-2.75819	1.239e-05	0.000291026
PLXNB1	4.57426	5.07737	1.61578e-09	3.78521e-08		RAB33B	8.73821	-2.47311	1.24751e-05	0.00029259
WASF3	4.92173	4.65689	1.6163e-09	3.78521e-08		TTF1	8.6422	-2.08312	1.27547e-05	0.000298703
GRIN3A	5.50798	-4.62124	1.67957e-09	3.92754e-08		KIF11	7.52254	-3.09991	1.29559e-05	0.000302869
TCEAL2	3.09811	5.41605	1.69412e-09	3.95571e-08		SLC25A15	5.71566	-2.12993	1.29761e-05	0.000302869
TUSC3	3.62871	4.27396	1.7039e-09	3.97266e-08		DHRS7	11.4889	1.26671	1.29903e-05	0.000302869
TMEM106A	10.9569	-2.02353	1.71081e-09	3.98288e-08		SNAI3.AS1	6.22382	1.78343	1.30975e-05	0.000304919
KLHL42	8.60297	1.54219	1.74669e-09	4.0604e-08		HEATR3	8.31214	-2.58237	1.31474e-05	0.000305442
RAD51	6.18766	-4.06267	1.76067e-09	4.08689e-08		INPP5A	5.91917	-2.96667	1.31587e-05	0.000305442
IL10RB	11.9457	-1.81097	1.78016e-09	4.12604e-08		RACGAP1	8.70409	-1.87611	1.32542e-05	0.000307206
ZNF490	8.75908	-3.45142	1.78652e-09	4.1347e-08		CARD17	2.20175	1.39159	1.34003e-05	0.000310136
LRRC8C	10.7694	-3.35397	1.81658e-09	4.19811e-08		AK9	6.79384	-2.92464	1.34287e-05	0.000310338
TRO	7.2529	5.57119	1.8196e-09	4.19893e-08		CEP41	9.26755	-1.62405	1.3481e-05	0.000311072
SYT17	7.89346	-4.20202	1.82937e-09	4.21531e-08		C21orf91	7.45061	-2.82501	1.35e-05	0.000311072
PSD2	3.0615	4.66939	1.84628e-09	4.24807e-08		NFRKB	9.52821	-2.19782	1.3623e-05	0.000313215
C3AR1	13.5521	-2.2594	1.88684e-09	4.33506e-08		INTS9	9.10091	-2.3339	1.36513e-05	0.000313215
TLR5	9.82475	-3.74264	1.89826e-09	4.35494e-08		ATXN7	9.12551	-2.21187	1.36526e-05	0.000313215
TMCO4	7.98741	-3.53833	1.93304e-09	4.42829e-08		RMDN2	6.3999	-2.67065	1.3894e-05	0.00031829
CDC6	5.88095	-4.73786	1.95007e-09	4.45453e-08		CEP44	8.05154	-2.5936	1.41846e-05	0.000324475
TRIB3	6.86396	-4.49852	1.95015e-09	4.45453e-08		CALU	12.0464	0.955949	1.43604e-05	0.000328021
CCDC184	2.89499	4.20748	1.9633e-09	4.47808e-08		ANGEL1	10.3255	-2.05916	1.4477e-05	0.000329432
OMA1	8.77563	-4.04734	1.98435e-09	4.51956e-08		SELENOM	6.96298	2.05438	1.44895e-05	0.000329432
C18orf54	6.05151	-3.65696	1.98779e-09	4.52086e-08		CCL14	3.38676	1.94901	1.44989e-05	0.000329432
ZNF469	7.29242	-3.45856	1.9956e-09	4.53208e-08		CHD7	10.2503	-1.59548	1.45058e-05	0.000329432
LILRA6	7.58929	-4.93526	1.99895e-09	4.53317e-08		IQGAP3	7.04255	-3.45608	1.47681e-05	0.000334906
GGT1	6.48157	-4.7084	2.00844e-09	4.54814e-08		YRDC	6.90938	-2.30414	1.4811e-05	0.000335396
TNFSF10	9.65222	-4.03879	2.02086e-09	4.56969e-08		CCND1	10.8356	1.85447	1.48418e-05	0.000335611
CXCL5	3.7169	-4.39812	2.04075e-09	4.60805e-08		PLP2	10.0639	1.72691	1.49785e-05	0.000337807
ZG16B	5.00799	-4.72533	2.04712e-09	4.61583e-08		RAB13	8.49146	1.7513	1.49818e-05	0.000337807
VAC14	11.0569	-1.40762	2.05276e-09	4.62193e-08		MMS19	10.2712	-1.94039	1.51248e-05	0.000340545
LINC01569	4.93713	-3.57775	2.05991e-09	4.63141e-08		PINK1.AS	10.6499	0.938003	1.52114e-05	0.000342008
RAC3	3.28837	3.97855	2.12771e-09	4.77705e-08		ATF6B	9.67744	-1.92408	1.5394e-05	0.00034562
DCTN1	11.6345	1.34226	2.14967e-09	4.81947e-08		ZNF286A	6.79095	-2.10202	1.54386e-05	0.000346128
URAHP	4.89086	-2.57904	2.1871e-09	4.89644e-08		SLX4IP	8.28683	-1.89147	1.55409e-05	0.000347927
PIANP	3.08853	4.40034	2.1933e-09	4.90218e-08		TWSG1	9.70034	-2.05139	1.55887e-05	0.000348501
ITPRIPL1	6.13747	-4.62135	2.19589e-09	4.90218e-08		IGF2BP1	5.37858	-2.82858	1.58742e-05	0.00035438
GBA	10.8328	-1.52457	2.20495e-09	4.91546e-08		GINS2	6.28972	-3.14511	1.59213e-05	0.00035493
POLE2	5.50975	-3.86329	2.34049e-09	5.20931e-08		CLCN6	9.75818	-2.23976	1.59779e-05	0.000355689
RNF165	3.10096	4.70558	2.34338e-09	5.20931e-08		PASK	7.59961	-2.66683	1.60783e-05	0.000356972
CDCA5	6.6639	-4.62434	2.35832e-09	5.23513e-08		ZNF16	7.54263	-2.75725	1.60923e-05	0.000356972
CD274	7.3016	-5.03239	2.40705e-09	5.3358e-08		SEMA3A	4.50393	-3.64739	1.61035e-05	0.000356972
TNFRSF10D	9.63104	-4.06776	2.42174e-09	5.36083e-08		VIL1	4.91238	-2.29216	1.63403e-05	0.000361404
PLXNA4	3.63206	5.31174	2.50395e-09	5.53502e-08		CIART	5.29187	-2.87933	1.63507e-05	0.000361404
IL1RAP	9.84163	-3.70256	2.51872e-09	5.54848e-08		GGT1	6.48157	-3.19187	1.63722e-05	0.000361404
QPCT	6.44623	-4.87736	2.52049e-09	5.54848e-08		GFAP	6.36182	4.20832	1.65383e-05	0.000364112
GPR157	4.13964	-3.87474	2.5206e-09	5.54848e-08		ENOX1	3.69375	-2.99409	1.65411e-05	0.000364112
SLC39A1	12.0824	-1.75073	2.54014e-09	5.58369e-08		DEPTOR	8.88034	1.99302	1.65644e-05	0.000364116
SLC30A2	3.21915	-4.35424	2.55703e-09	5.613e-08		OMA1	8.77563	-2.74052	1.65914e-05	0.000364201
SLFN12	6.77555	-4.04493	2.57996e-09	5.65547e-08		CDC20	6.862	-3.48048	1.67041e-05	0.000366166
RSF1	10.0588	1.69391	2.63358e-09	5.76498e-08		ATL2	9.44951	-2.21253	1.67451e-05	0.000366555
MARK4	7.32693	2.29578	2.64134e-09	5.77396e-08		CHURC1	10.847	1.13122	1.6821e-05	0.000367707
CADM2	4.75438	5.6904	2.6592e-09	5.80495e-08		HAUS5	8.16211	-2.10574	1.71015e-05	0.000373319
ANK2	6.27186	3.55628	2.68658e-09	5.8566e-08		LIN52	8.22131	-1.53507	1.72672e-05	0.000376415
CBX5	10.8133	1.63196	2.70517e-09	5.88898e-08		TTC27	8.3059	-2.64754	1.7318e-05	0.000377002
GLIS2	3.28578	4.2877	2.7337e-09	5.94288e-08		CLNS1A	10.3776	0.857514	1.73711e-05	0.000377636
CRTC1	7.19373	2.87804	2.75889e-09	5.98938e-08		ZNF334	5.80414	-3.5578	1.74884e-05	0.000379661
ZNF660	6.07407	-2.84386	2.76355e-09	5.99101e-08		RAD51.AS1	6.20848	-2.76584	1.75997e-05	0.000381553
SLC25A14	7.2777	-2.81054	2.76725e-09	5.99101e-08		CTTNBP2	9.27306	-2.52921	1.76889e-05	0.00038296
FAM171A1	3.09655	5.26538	2.78082e-09	6.01215e-08		C9orf72	10.2745	-2.24308	1.7831e-05	0.000385323
LINC00324	7.39503	-3.23688	2.80119e-09	6.04789e-08		MTFR2	5.50434	-2.25885	1.78469e-05	0.000385323
TFCP2L1	7.876	-4.55977	2.80553e-09	6.04896e-08		ZNF772	7.15508	-2.85335	1.80197e-05	0.000388
DTNB	9.11882	-3.69235	2.82135e-09	6.07477e-08		PIGW	7.63536	-2.48655	1.80202e-05	0.000388
TRPV1	7.34189	-2.65809	2.8963e-09	6.22585e-08		ZNF708	8.07198	-2.42122	1.80977e-05	0.000389137
JPX	7.9923	1.47989	2.90263e-09	6.22585e-08		FANCC	6.85732	-2.69037	1.82026e-05	0.000390859
SCG2	3.60094	5.0964	2.90337e-09	6.22585e-08		POLR1B	9.21179	-2.44471	1.82295e-05	0.000390905
ZMYND11	10.4395	1.56721	2.96251e-09	6.34403e-08		NF2	10.4071	0.893372	1.82894e-05	0.000391657
DMTN	4.03896	4.10229	3.01222e-09	6.44173e-08		UGP2	11.2635	0.91794	1.83903e-05	0.000393049
APLP1	4.73165	5.50949	3.0375e-09	6.487e-08		TNFRSF12A	8.74813	2.08331	1.84043e-05	0.000393049
HSD17B7	7.753	-2.99625	3.04377e-09	6.49159e-08		KCNRG	5.60609	-2.54474	1.87849e-05	0.000400635
PRR7	3.41205	3.50684	3.07453e-09	6.54834e-08		GPALPP1	8.34699	-1.99877	1.89484e-05	0.000403576
CSPG5	2.44326	4.28986	3.09011e-09	6.57264e-08		GANC	8.83052	-2.23019	1.89744e-05	0.000403585
NR1D1	6.36318	3.00687	3.15191e-09	6.68708e-08		PEPD	11.957	1.06962	1.90184e-05	0.000403975
SMOX	9.81925	2.05672	3.1524e-09	6.68708e-08		SLC43A3	11.5595	1.43509	1.90474e-05	0.000403989
DEPDC7	6.86602	-3.89673	3.2111e-09	6.79701e-08		DGKA	10.2924	-2.44226	1.90703e-05	0.000403989
SLC17A5	10.2981	-2.8779	3.21285e-09	6.79701e-08		AURKB	6.47432	-3.28689	1.92937e-05	0.000408172
SLC2A6	8.18949	-4.50367	3.22457e-09	6.81267e-08		PLCXD3	3.14867	-3.58426	1.93287e-05	0.000408363
CR1	6.13636	-5.31159	3.27829e-09	6.91688e-08		LRRK2	9.47344	-2.63071	1.93864e-05	0.000409035
IGF2	4.00886	6.45018	3.30807e-09	6.96958e-08		BUB1	7.20721	-2.73252	1.98074e-05	0.000417358
VCAN.AS1	3.53864	4.86677	3.31211e-09	6.96958e-08		TBCCD1	8.91648	-1.86168	1.98531e-05	0.000417763
STEAP4	5.52877	-6.85383	3.35098e-09	7.04198e-08		ZMYND12	4.81969	-2.716	1.99349e-05	0.000418925
KIF5C	4.29087	6.56731	3.38321e-09	7.10024e-08		SPTBN2	3.79781	-3.13649	1.99735e-05	0.000419178
MAST1	4.94075	5.00303	3.4464e-09	7.22323e-08		FCHO1	8.67129	-2.08275	2.02389e-05	0.000424182
ZNF485	6.41875	-3.39523	3.45476e-09	7.23115e-08		DTWD1	8.08719	-2.19603	2.02965e-05	0.000424795
ZNF75D	8.11074	-3.06187	3.46623e-09	7.2427e-08		ENGASE	9.46678	-2.78305	2.03227e-05	0.000424795
FAM168B	10.8857	1.5158	3.46947e-09	7.2427e-08		HACD4	9.38068	-2.50057	2.0349e-05	0.000424795
SYNM	3.74401	5.11688	3.50296e-09	7.30292e-08		NDC80	6.0133	-3.68325	2.07222e-05	0.000432013
ICAM1	12.2015	-2.66378	3.51206e-09	7.31223e-08		ARID2	9.39463	-2.23792	2.08342e-05	0.000433304
NLRP1	10.614	2.69629	3.57112e-09	7.42538e-08		LAPTM5	15.8932	1.10154	2.08391e-05	0.000433304
PXYLP1	6.28333	4.19573	3.63683e-09	7.55206e-08		ZNF791	9.72075	-1.43922	2.09075e-05	0.000434154
PRKAR1B	6.66879	2.18165	3.65777e-09	7.58553e-08		VCPKMT	7.65157	-2.13588	2.10003e-05	0.000435509
PLPP3	5.13809	5.80347	3.6919e-09	7.64625e-08		GLS	9.52942	-2.21189	2.11576e-05	0.000438193
CLP1	9.03381	-3.68567	3.69994e-09	7.65285e-08		SPOPL	8.85936	-2.35747	2.13678e-05	0.000441513
FBXO44	8.27516	2.02584	3.71479e-09	7.67351e-08		ZFYVE9	5.01691	-3.05384	2.13823e-05	0.000441513
TSPAN18	6.30701	3.17989	3.72392e-09	7.68229e-08		SWI5	7.86664	1.3415	2.14176e-05	0.000441513
DEPTOR	8.88034	2.8802	3.73557e-09	7.69625e-08		AQR	10.3751	1.27113	2.14428e-05	0.000441513
ACTR3B	6.2205	2.94698	3.76318e-09	7.74302e-08		NOV	2.63471	-3.25412	2.1458e-05	0.000441513
VAT1L	3.30695	5.75526	3.83483e-09	7.88015e-08		MTM1	9.40991	-2.09449	2.16528e-05	0.00044494
TWSG1	9.70034	-2.95078	3.86349e-09	7.9287e-08		TRIM45	4.66944	-2.51453	2.17194e-05	0.000445728
RGMA	3.17661	4.38934	3.88893e-09	7.97054e-08		ZNF222	6.38642	-2.31488	2.17807e-05	0.000446405
PAX6	5.98124	3.36196	3.90441e-09	7.99186e-08		TRAPPC2	8.725	-1.38694	2.19026e-05	0.000447749
ARHGAP24	8.68017	-3.9146	3.96924e-09	8.11403e-08		ZNF804A	5.72274	-3.89022	2.19044e-05	0.000447749
ZNF805	7.03446	-3.64649	3.97646e-09	8.11493e-08		SLC35C2	10.7026	0.938795	2.19315e-05	0.000447749
PARN	10.2167	-2.96394	3.97998e-09	8.11493e-08		SHCBP1	7.9433	-2.51654	2.1989e-05	0.000447901
PLS3	4.66825	4.79839	4.01872e-09	8.17389e-08		CES4A	7.40425	-2.78465	2.19958e-05	0.000447901
FNDC5	3.47143	4.14196	4.01927e-09	8.17389e-08		BRD8	9.66944	-1.93857	2.23055e-05	0.000453622
RGS6	2.99696	4.54944	4.08334e-09	8.2935e-08		ACTG1P20	6.20198	-1.70317	2.28795e-05	0.000464696
SPINT1	9.13341	-3.13261	4.11227e-09	8.34151e-08		IRAK4	9.4261	-1.92878	2.31066e-05	0.000468703
DUSP8	3.186	4.92823	4.13842e-09	8.38376e-08		INPP5E	7.80754	-2.12384	2.31699e-05	0.000469385
GPX7	7.40022	3.64721	4.20024e-09	8.49807e-08		CEP76	7.39224	-2.31225	2.36056e-05	0.000477002
ZFHX4	3.37498	5.28734	4.211e-09	8.50892e-08		PLD3	14.406	1.22476	2.36065e-05	0.000477002
PIGO	10.5807	-2.53172	4.22812e-09	8.53257e-08		TPM3P9	7.07296	-1.93488	2.36577e-05	0.000477425
GALNT4	8.84776	-3.70505	4.28966e-09	8.6457e-08		NOL10	9.23695	0.828549	2.37367e-05	0.000478408
SLCO4A1	4.34296	-5.80055	4.3869e-09	8.8304e-08		MTERF4	9.46199	-1.50496	2.38342e-05	0.000479759
RBFOX1	3.30357	5.63829	4.40576e-09	8.85704e-08		UBXN4	11.9572	0.740542	2.39826e-05	0.000481761
RBBP6	10.3258	1.37103	4.53488e-09	9.105e-08		WDR53	7.71875	-2.5562	2.39948e-05	0.000481761
ZNF211	8.70813	-3.15522	4.57122e-09	9.16629e-08		ZMYM5	8.68262	-2.35412	2.49087e-05	0.000499474
ANGEL1	10.3255	-2.93189	4.58713e-09	9.1865e-08		KIF5B	12.3101	0.803977	2.51475e-05	0.000503621
NRXN1	3.52394	6.27933	4.61102e-09	9.21576e-08		JAKMIP2.AS1	2.98787	-2.59137	2.52558e-05	0.000505149
FGD2	11.4547	-3.43712	4.61344e-09	9.21576e-08		KDSR	10.3341	1.10019	2.53846e-05	0.000507081
KLHL15	7.94936	-3.14156	4.63905e-09	9.25519e-08		C18orf21	8.00574	-2.10094	2.54245e-05	0.000507234
EHHADH	6.33123	-4.27611	4.67956e-09	9.32421e-08		VPS33B	8.88353	-2.21104	2.54726e-05	0.000507551
C10orf88	7.96942	-3.25691	4.76066e-09	9.47384e-08		ZNF816	7.78958	-2.11442	2.59144e-05	0.000515702
CPLX2	3.63908	5.20994	4.81264e-09	9.56519e-08		DPP7	12.3611	1.04638	2.59632e-05	0.000516023
FABP3	7.16561	-4.67266	4.82186e-09	9.57146e-08		LETMD1	9.53351	1.0803	2.60282e-05	0.000516662
DLG5	4.88197	4.85236	4.88371e-09	9.68204e-08		FBXL3	10.4401	0.988847	2.63276e-05	0.00052195
TUBA1A	12.9882	1.88495	4.97514e-09	9.85091e-08		CCDC50	11.0611	-1.37661	2.65926e-05	0.000526539
ZKSCAN4	8.7158	-2.85744	4.98454e-09	9.85713e-08		POU5F1	3.56471	-4.18254	2.69251e-05	0.000532456
C17orf53	6.02449	-4.45381	5.02632e-09	9.9273e-08		SUGP1	9.2394	-2.15288	2.69672e-05	0.000532619
TNFRSF10C	7.8308	-4.06939	5.04747e-09	9.95659e-08		ZBED5	9.87774	-1.3629	2.72732e-05	0.000537989
HACD4	9.38068	-3.61802	5.0884e-09	1.00226e-07		CNFN	5.14922	2.29235	2.75768e-05	0.000543297
PCDHGB2	9.32866	2.47237	5.09363e-09	1.00226e-07		SNX33	8.14095	-2.48939	2.83166e-05	0.000557175
CES4A	7.40425	-4.04666	5.12071e-09	1.00633e-07		AGAP6	6.40007	-2.60645	2.83895e-05	0.000557913
CPE	5.11032	6.00799	5.14887e-09	1.0106e-07		SLC15A3	10.963	2.02618	2.84542e-05	0.000558095
HELB	6.99569	-3.59181	5.25283e-09	1.02972e-07		PCNT	9.84929	-1.40162	2.84695e-05	0.000558095
EP400	9.89396	2.47501	5.30915e-09	1.03947e-07		DUSP12	9.10735	-1.97421	2.85811e-05	0.000559585
PCDH10	2.96131	5.03405	5.34222e-09	1.04465e-07		ZNF141	7.24997	-2.53311	2.87037e-05	0.00056129
TAMM41	7.99859	-2.99705	5.44423e-09	1.06328e-07		RASGEF1C	5.98034	-2.88698	2.87561e-05	0.000561617
TMEM26	5.19891	-4.35513	5.47078e-09	1.06714e-07		SNHG20	7.86042	-2.75024	2.87973e-05	0.000561725
GNL3L	9.62758	-2.60803	5.51954e-09	1.07532e-07		ITGA7	6.1147	2.30677	2.88738e-05	0.000562199
LRRC25	12.2683	-2.08229	5.52793e-09	1.07563e-07		ZCCHC24	8.60753	1.9187	2.88929e-05	0.000562199
HOPX	5.2969	5.33208	5.61112e-09	1.09047e-07		C20orf203	2.20883	-2.41758	2.90798e-05	0.000565137
YAP1	2.47919	4.57538	5.61972e-09	1.09079e-07		TMBIM6	15.3604	0.76145	2.92516e-05	0.000567776
BCL2A1	8.80507	-5.25468	5.87071e-09	1.13811e-07		DPEP2	9.22992	-2.94716	2.93286e-05	0.000568571
GSTM3	9.16769	3.8638	5.90414e-09	1.14318e-07		ASPRV1	4.87712	-3.22587	2.94111e-05	0.000569469
CHD4	11.877	1.63441	6.02555e-09	1.16526e-07		B9D2	7.21352	-2.3125	2.9577e-05	0.000571717
KIF1A	4.17526	6.33155	6.15736e-09	1.18929e-07		ANLN	6.90525	-3.49064	2.96326e-05	0.000571717
SNAP25	4.55444	6.8014	6.26425e-09	1.20846e-07		CPT1B	7.61943	-2.93974	2.9658e-05	0.000571717
RWDD2A	7.61928	-2.70958	6.30595e-09	1.21501e-07		HMGA2	3.14063	-2.64817	2.97043e-05	0.000571717
AKT1	10.0259	2.07424	6.3648e-09	1.22485e-07		IFRD1	10.1833	-2.17676	2.97085e-05	0.000571717
PARVG	11.7224	-2.25072	6.41032e-09	1.23211e-07		CEACAM21	7.70154	-2.22792	3.05416e-05	0.000587033
MPZL3	6.46713	-4.25747	6.52718e-09	1.25239e-07		LENG8.AS1	5.15871	-1.91551	3.06177e-05	0.000587718
RIPK1	10.0709	-2.77831	6.53174e-09	1.25239e-07		GPNMB	11.4647	3.5415	3.06519e-05	0.000587718
TM2D2	11.0193	-1.54029	6.55159e-09	1.25467e-07		POGLUT1	9.65197	-2.13489	3.10265e-05	0.000594136
MAP7D3	8.23646	-2.76406	6.69458e-09	1.2805e-07		FARS2	8.11873	-2.14191	3.1062e-05	0.000594136
CYP46A1	3.59052	3.95518	6.72656e-09	1.28506e-07		FAM76B	8.88612	-1.9005	3.11544e-05	0.000595181
ELMOD2	9.56854	-2.67092	6.76078e-09	1.29003e-07		CEP162	7.40582	-2.81628	3.12098e-05	0.000595518
PCDHGB3	9.34313	2.42239	6.88447e-09	1.31204e-07		STAG3L5P	6.20946	-2.20464	3.12811e-05	0.000596157
NRROS	8.29653	-3.03223	6.92364e-09	1.31714e-07		KEAP1	10.6213	1.0986	3.16737e-05	0.000602414
CHST15	10.7811	-3.65248	6.92793e-09	1.31714e-07		PLCL2	9.52555	-2.48783	3.16859e-05	0.000602414
VEPH1	2.98516	3.89075	6.95512e-09	1.32072e-07		TMBIM4	12.2611	0.978405	3.1731e-05	0.000602546
PHF3	10.5928	1.54712	7.15379e-09	1.35681e-07		CNOT2	10.906	-1.0017	3.17855e-05	0.000602853
SPAG16	7.12464	1.96249	7.25189e-09	1.37376e-07		SNAPIN	10.4535	0.963299	3.19982e-05	0.000606158
TSPYL1	10.6931	1.45232	7.36387e-09	1.3933e-07		JRKL	8.00788	-1.83913	3.21054e-05	0.000607458
NEFL	4.28476	5.96928	7.47483e-09	1.4126e-07		LRPAP1	12.3207	1.02519	3.2451e-05	0.000612756
PHACTR1	8.69279	2.42579	7.53139e-09	1.42158e-07		CTC1	9.19713	-2.89499	3.24649e-05	0.000612756
CBY1	8.01501	1.8193	7.55204e-09	1.42378e-07		ZCWPW2	4.52907	-2.37115	3.25145e-05	0.000612756
NIPSNAP1	9.74527	1.38052	7.5978e-09	1.43069e-07		GMDS	7.05771	-1.93675	3.25409e-05	0.000612756
CCBE1	2.53606	4.77397	7.69638e-09	1.44736e-07		QPCTL	7.06784	-2.26511	3.27247e-05	0.000615482
FCGR1A	10.5675	-2.59428	7.70469e-09	1.44736e-07		ACO2	12.128	0.816737	3.29587e-05	0.000618799
EBI3	10.4063	-2.94913	7.77314e-09	1.45848e-07		C21orf62	3.25799	3.2356	3.29796e-05	0.000618799
SULT1C4	3.85091	5.65481	7.86321e-09	1.47363e-07		CREBZF	10.0827	-2.1569	3.30557e-05	0.000619489
HCAR3	4.19986	-5.54179	7.90708e-09	1.48009e-07		ZNF230	7.19885	-2.55472	3.33218e-05	0.000622845
MDK	6.14726	4.472	7.96465e-09	1.4891e-07		FUCA1	13.1396	1.32178	3.33441e-05	0.000622845
EMC10	9.76727	2.31816	7.98111e-09	1.49041e-07		ZNF624	7.63735	-2.23012	3.33533e-05	0.000622845
GULP1	2.77101	4.05171	7.99099e-09	1.49049e-07		PDP1	9.29241	-2.07216	3.34682e-05	0.000624251
EFNA4	6.65406	-3.33822	8.05071e-09	1.49985e-07		PIK3CD.AS1	5.53093	-2.27667	3.35695e-05	0.000625019
KSR1	7.96183	3.83274	8.14028e-09	1.51475e-07		C15orf39	8.76358	-2.26014	3.35887e-05	0.000625019
PIK3CG	10.6495	-3.66024	8.28002e-09	1.53716e-07		NAGS	4.75913	-2.66542	3.36321e-05	0.000625089
BAHCC1	4.34304	4.90619	8.28025e-09	1.53716e-07		CD74	16.0999	2.10685	3.37941e-05	0.000626762
PCDHGA3	9.31836	2.45288	8.34228e-09	1.54568e-07		PPFIBP2	9.63545	1.34739	3.38016e-05	0.000626762
CHD2	11.4038	1.32996	8.34578e-09	1.54568e-07		ZNF18	8.5893	-2.05001	3.38544e-05	0.000627003
ACPP	7.89349	-3.57249	8.38673e-09	1.54932e-07		SHISA4	6.06602	2.42949	3.39958e-05	0.000628747
TSPAN5	5.90629	5.17931	8.39264e-09	1.54932e-07		ZNF2	7.34447	-2.35486	3.40284e-05	0.000628747
LPIN2	11.4517	1.76033	8.39487e-09	1.54932e-07		ILVBL	10.4391	0.953146	3.43903e-05	0.000634689
DHRS9	9.3124	-5.76497	8.47836e-09	1.56244e-07		ATAD5	7.75941	-2.67906	3.45323e-05	0.000636566
BTAF1	10.5146	-3.49113	8.48582e-09	1.56244e-07		CYP1B1	8.56873	2.82365	3.46238e-05	0.000637507
ALG10	6.58232	-3.74115	8.51672e-09	1.5663e-07		LINC00476	6.42911	-2.40728	3.4714e-05	0.000638422
CALM1	13.6517	1.24744	8.56597e-09	1.57186e-07		MSANTD4	8.70463	-2.2169	3.49204e-05	0.000641469
ZNF7	9.07854	-2.97436	8.56689e-09	1.57186e-07		TNFSF10	9.65222	-2.61456	3.55952e-05	0.000653103
PCDHGA11	9.36169	2.42597	8.61025e-09	1.57798e-07		CKMT2.AS1	5.89579	-2.35439	3.59119e-05	0.000657993
NCOR1	11.8636	0.816388	8.78421e-09	1.60799e-07		SPIDR	9.92411	-2.22485	3.59452e-05	0.000657993
BTBD2	8.64285	2.28934	8.80542e-09	1.6093e-07		METTL18	7.70983	-2.33821	3.60271e-05	0.000658727
IGF1	9.64741	2.66101	8.81178e-09	1.6093e-07		COMTD1	6.86758	2.27517	3.63618e-05	0.000664076
PAPLN	6.21667	-2.92798	8.91466e-09	1.6262e-07		ADTRP	4.12276	-3.79202	3.64364e-05	0.000664669
PCDHGA12	9.38547	2.43332	9.01466e-09	1.64254e-07		STK32B	6.44228	-2.73346	3.68168e-05	0.000670832
NPTXR	4.78626	5.12134	9.0397e-09	1.6452e-07		VILL	7.39876	-2.22398	3.72548e-05	0.000678028
STIM2	8.39725	2.46902	9.10428e-09	1.65505e-07		SNAI3	7.35377	-2.33606	3.73095e-05	0.000678241
TNF	9.72948	-4.07676	9.15087e-09	1.6616e-07		UPK3A	3.2028	3.31711	3.75241e-05	0.000681356
THAP9	6.7317	-3.4794	9.21389e-09	1.67112e-07		CLDND2	4.59597	-2.12408	3.77113e-05	0.000683968
CSRNP3	3.2021	4.80016	9.25011e-09	1.67576e-07		DHRS4.AS1	9.13479	1.03719	3.77721e-05	0.000684055
CORO2A	5.69581	-5.55658	9.31811e-09	1.68614e-07		RYR1	8.10752	-2.36704	3.78029e-05	0.000684055
PIK3CD.AS1	5.53093	-3.32072	9.44382e-09	1.70693e-07		SETD7	10.0364	1.5451	3.80716e-05	0.000688127
LINC00641	6.67603	4.70997	9.47373e-09	1.71037e-07		AFF4	10.5746	-1.77367	3.83367e-05	0.000692124
AK1	8.91862	2.03626	9.51621e-09	1.71608e-07		SLC26A11	8.62865	-2.71605	3.83882e-05	0.00069226
PCDHGB4	9.35244	2.45674	9.61861e-09	1.73256e-07		PRCP	11.7921	1.09875	3.89487e-05	0.000701567
RHBDF2	12.5148	-2.65527	9.69272e-09	1.74392e-07		CRTAP	11.5397	1.3603	3.90185e-05	0.000702021
SLC26A6	8.63764	-3.43924	9.76516e-09	1.75495e-07		ZNF510	7.72473	-2.33065	3.91991e-05	0.000704204
PCDHGB5	9.37883	2.43327	9.79768e-09	1.75878e-07		PHTF2	9.6306	-1.84116	3.92292e-05	0.000704204
SCRN1	10.6657	1.90826	9.83037e-09	1.76264e-07		UBE3D	6.33496	-2.26671	3.93373e-05	0.000705342
KDM4C	9.12046	-3.24494	1.00545e-08	1.80078e-07		ARHGAP24	8.68017	-2.57665	3.95056e-05	0.000707554
CRISPLD1	3.20247	4.21553	1.01106e-08	1.8084e-07		PPIP5K1	7.81602	-2.38907	3.98189e-05	0.000712357
CDR2L	5.82486	3.41662	1.012e-08	1.8084e-07		FANCE	6.21055	-2.54305	4.00516e-05	0.00071526
CEP70	5.7604	4.29461	1.02836e-08	1.83557e-07		DUSP19	4.14726	-3.01128	4.0072e-05	0.00071526
ADTRP	4.12276	-5.5409	1.03355e-08	1.84274e-07		SMARCAD1	9.8724	-1.451	4.02039e-05	0.000716571
TMEM267	7.95296	-2.85726	1.0386e-08	1.84964e-07		CENPI	4.97907	-2.68992	4.02364e-05	0.000716571
PARD3	3.5041	3.68506	1.05244e-08	1.87219e-07		GPKOW	9.01094	-2.12543	4.03994e-05	0.000718663
PCDHGA6	9.34528	2.42026	1.06224e-08	1.88748e-07		FHL2	4.12569	-2.9313	4.10085e-05	0.000728676
PAK3	3.83454	5.42967	1.06594e-08	1.89192e-07		IL1RAP	9.84163	-2.39322	4.11361e-05	0.000730119
DLG1	9.02727	1.53796	1.0724e-08	1.89882e-07		RIPK1	10.0709	-1.85582	4.12983e-05	0.000732145
PCDHGA9	9.3314	2.42277	1.07243e-08	1.89882e-07		HMBS	8.6036	-2.27558	4.13862e-05	0.000732145
CNFN	5.14922	3.28852	1.07344e-08	1.89882e-07		PRKCB	10.3765	1.62064	4.13896e-05	0.000732145
PCDHGB1	9.31474	2.42395	1.07779e-08	1.90412e-07		ADAL	7.42045	-2.16912	4.15696e-05	0.000734506
SUV39H1	8.31515	-3.23072	1.07885e-08	1.90412e-07		BBS7	7.68827	-2.12819	4.18697e-05	0.000738979
PCDHGA7	9.32603	2.42368	1.08833e-08	1.91871e-07		ZNF841	7.29368	-2.46369	4.19423e-05	0.000739432
PCDHGA8	9.32165	2.4224	1.09114e-08	1.9215e-07		GNPTG	11.1214	1.01804	4.20927e-05	0.000741255
ADRB2	10.5183	-3.83187	1.09356e-08	1.92361e-07		ZNF565	7.06209	-2.53419	4.22757e-05	0.000743129
SYPL1	11.1157	-2.09848	1.09671e-08	1.92701e-07		NIPSNAP3A	9.97093	1.0021	4.22934e-05	0.000743129
POLG2	7.87283	-3.2026	1.10089e-08	1.9322e-07		TTC21B	8.5195	1.52372	4.23419e-05	0.000743152
EPS8	10.5357	-2.0526	1.10724e-08	1.94117e-07		TMEM189.UBE2V1	11.5906	0.584028	4.27561e-05	0.000749587
TM4SF19	4.03335	-4.52633	1.12245e-08	1.96566e-07		SLPI	3.34717	-3.7622	4.35658e-05	0.000762934
P2RX4	12.0324	-1.66838	1.12562e-08	1.96902e-07		TIGD3	4.2919	-3.00227	4.36283e-05	0.000763181
PCDHGA4	9.31786	2.42173	1.12769e-08	1.97046e-07		SOCS5	8.07019	-2.09985	4.41328e-05	0.00077115
NTRK3	3.43109	5.3252	1.13452e-08	1.98019e-07		RHOH	7.97808	-2.79951	4.42233e-05	0.000771637
PCDHGC5	9.3249	2.417	1.14056e-08	1.98854e-07		ALOX5	12.8328	1.18463	4.42586e-05	0.000771637
CDC45	5.22654	-5.15676	1.14329e-08	1.9911e-07		ZNF606	7.78145	-2.07549	4.45424e-05	0.000775726
ZBTB2	8.72812	-2.75473	1.1525e-08	2.00349e-07		RNF219.AS1	7.86702	-2.90931	4.46734e-05	0.000776734
PCDHGA2	9.31245	2.41983	1.15313e-08	2.00349e-07		TJAP1	8.94353	-1.74487	4.47117e-05	0.000776734
SLC30A6	9.49798	-2.96007	1.15422e-08	2.00349e-07		ERGIC2	10.0503	0.781421	4.47481e-05	0.000776734
PCDHGA1	9.31448	2.42107	1.16606e-08	2.0218e-07		DDX25	3.18896	-2.95494	4.4849e-05	0.00077763
PCDHGA5	9.31824	2.42271	1.17547e-08	2.03588e-07		AQP4	3.11256	2.87846	4.49073e-05	0.000777785
PRDM1	9.69734	-2.65706	1.18217e-08	2.04524e-07		DHRS12	8.03172	-2.06541	4.50814e-05	0.000779942
NPAS3	3.39213	5.36115	1.18739e-08	2.05202e-07		ZNF329	6.06072	-2.16162	4.51533e-05	0.00078033
PCBP4	5.91674	2.95058	1.1918e-08	2.05738e-07		PEA15	11.3684	1.49464	4.5505e-05	0.000785547
FOXK2	9.0586	1.86692	1.20323e-08	2.07485e-07		CTSA	13.2811	1.20758	4.56222e-05	0.000786709
SHANK3	2.54785	4.66914	1.20738e-08	2.07973e-07		SUMF1	10.9309	1.1011	4.58957e-05	0.000789876
PCDHGC4	9.32372	2.41723	1.22258e-08	2.10362e-07		YIPF3	11.3118	0.85135	4.59061e-05	0.000789876
ZNF358	7.86639	2.38141	1.24612e-08	2.14075e-07		EXOSC9	9.01418	-1.65161	4.61774e-05	0.000793678
SGMS1.AS1	6.26448	-3.27697	1.24709e-08	2.14075e-07		C8orf33	10.0008	0.790054	4.62897e-05	0.000794741
AURKA	7.59668	-3.95921	1.24824e-08	2.14075e-07		CACNB1	6.60004	-3.11286	4.64699e-05	0.000796966
PNN	10.9321	1.14944	1.25694e-08	2.15332e-07		NUDT3	12.0346	0.968913	4.65633e-05	0.0007977
MPHOSPH6	8.43522	-3.02838	1.26278e-08	2.15999e-07		ZNF790	6.85392	-2.26811	4.66145e-05	0.000797711
PHC1	10.3115	-1.32959	1.26429e-08	2.15999e-07		CD63	13.9872	1.48706	4.66816e-05	0.000797992
GFRA2	6.25104	5.3445	1.26494e-08	2.15999e-07		TBC1D23	9.98261	-1.68974	4.67884e-05	0.000798951
SNRPN	11.2616	1.45096	1.28906e-08	2.19864e-07		ZNF343	7.86093	-1.8451	4.69652e-05	0.000801102
VNN2	7.5934	-5.21492	1.29036e-08	2.19864e-07		ZNF674.AS1	5.92882	-2.65492	4.73671e-05	0.000807084
LNX2	6.86424	-2.76723	1.29713e-08	2.20778e-07		MALT1	9.13962	-2.01544	4.75104e-05	0.000808651
BMP7	2.80075	4.37504	1.30617e-08	2.22076e-07		MRPL44	9.30018	-1.97076	4.75846e-05	0.00080904
SMARCC1	10.7714	1.36221	1.3129e-08	2.22981e-07		CENPE	6.5834	-2.89142	4.76699e-05	0.000809618
LMBRD2	8.33281	-3.02148	1.31433e-08	2.22984e-07		ZNF826P	3.32666	-2.34992	4.78992e-05	0.000812637
NRCAM	4.29021	5.29818	1.31605e-08	2.23036e-07		PLEKHA1	9.76774	1.22692	4.8217e-05	0.000817148
KIF4A	5.40679	-4.80946	1.32215e-08	2.23718e-07		TPP1	14.2506	1.0542	4.84666e-05	0.000820056
CLK1	10.5883	-2.89595	1.32292e-08	2.23718e-07		UBE2Q2	9.10016	0.954536	4.84926e-05	0.000820056
ZNF230	7.19885	-3.67818	1.333e-08	2.25181e-07		SETDB2	9.07968	-2.1683	4.85628e-05	0.000820362
HEPH	2.93546	5.01831	1.3439e-08	2.26779e-07		WRAP73	9.12675	-2.43312	4.90266e-05	0.000826744
PPP2R1B	8.89012	-3.60712	1.34627e-08	2.26851e-07		ISG20	5.47896	-3.87525	4.90455e-05	0.000826744
TNFSF9	6.08862	-4.06679	1.3472e-08	2.26851e-07		ZDHHC21	8.55297	-1.98679	4.92182e-05	0.000828708
B4GALT2	5.50019	3.31934	1.35842e-08	2.28496e-07		ODF2	9.67785	-2.17996	4.92726e-05	0.000828708
PCDHGA10	9.41328	2.35034	1.38114e-08	2.32069e-07		MICB	8.47241	-1.89563	4.93292e-05	0.000828708
PGGHG	8.9117	-4.10765	1.40214e-08	2.35347e-07		POLR3GL	9.44256	1.1516	4.93723e-05	0.000828708
CLDN23	6.21956	-4.41812	1.41172e-08	2.36703e-07		RNF32	4.65583	-2.4437	4.95823e-05	0.000831347
AASDH	8.40436	-2.26114	1.41356e-08	2.3676e-07		CD82	10.6166	1.63772	4.98185e-05	0.00083442
LONRF2	2.96194	4.49238	1.42165e-08	2.37863e-07		PCSK4	5.02334	-2.54149	5.0233e-05	0.00084047
CYP1B1.AS1	5.09956	4.12974	1.43021e-08	2.39041e-07		FAM43A	5.28729	-2.44577	5.04808e-05	0.00084372
PCDHGB6	9.55111	2.42051	1.43336e-08	2.39314e-07		TMBIM1	12.405	0.998138	5.05394e-05	0.000843804
ZNF691	8.9385	-2.88682	1.45629e-08	2.42885e-07		TBC1D19	6.11237	-2.32352	5.06741e-05	0.000844431
HSD11B1L	6.19689	2.54226	1.46213e-08	2.43601e-07		NAA40	10.1924	-2.05175	5.06841e-05	0.000844431
ZCCHC7	8.13794	-2.63484	1.47159e-08	2.44904e-07		ZNF286B	4.09669	-2.01465	5.13551e-05	0.000854707
CACNA1C	3.24911	4.2716	1.47306e-08	2.44904e-07		ATRX	11.5594	0.874984	5.14707e-05	0.000855727
FKBP1B	7.31427	2.32607	1.47688e-08	2.45281e-07		ELMOD2	9.56854	-1.76114	5.16494e-05	0.000856422
PPARGC1B	8.60782	-4.08118	1.4984e-08	2.48593e-07		SLC18A2	6.26668	-2.3669	5.17078e-05	0.000856422
SOCS4	9.06256	1.34027	1.51333e-08	2.50638e-07		CHEK2	8.26709	-2.26457	5.17238e-05	0.000856422
KIAA2026	9.63682	1.79213	1.51391e-08	2.50638e-07		MAP3K14.AS1	5.26397	-1.74666	5.17298e-05	0.000856422
CXCL3	4.00571	-4.43914	1.52722e-08	2.52576e-07		GPC2	6.02283	-2.50559	5.18505e-05	0.00085752
DPAGT1	10.6047	-1.89572	1.53457e-08	2.53519e-07		UBE2V1	11.4578	0.599918	5.19102e-05	0.000857607
GPC2	6.02283	3.68959	1.53614e-08	2.53519e-07		SYT17	7.89346	-2.6466	5.21946e-05	0.000861401
CARHSP1	8.46695	1.92252	1.55466e-08	2.56307e-07		TIMP1	11.2848	1.96845	5.22614e-05	0.000861602
MTM1	9.40991	-2.92074	1.56905e-08	2.58394e-07		FAM213A	9.64585	1.04043	5.2354e-05	0.000862228
ARHGAP5	9.85504	1.61753	1.57059e-08	2.58394e-07		PGAP3	9.54006	1.36459	5.25841e-05	0.000865112
ITFG2	9.41371	-2.89889	1.5986e-08	2.62727e-07		TFB2M	8.05901	-2.11829	5.27038e-05	0.000866177
COL4A3BP	10.4476	-1.35937	1.60991e-08	2.6431e-07		REV1	9.48853	-2.34605	5.29385e-05	0.000869128
PLOD3	10.5756	-2.26044	1.61959e-08	2.65622e-07		SREBF1	10.5081	1.40284	5.36053e-05	0.000879161
LRRC4	8.98796	3.0058	1.62563e-08	2.66336e-07		POLR1D	9.7796	0.842196	5.39711e-05	0.00088424
ROGDI	9.66563	1.81131	1.63822e-08	2.6812e-07		TARS2	10.0128	1.64284	5.52585e-05	0.000904392
UBXN6	9.52558	2.51526	1.64414e-08	2.6881e-07		AGAP4	4.26741	-1.84103	5.54819e-05	0.000907106
SH3PXD2A	7.86854	4.33021	1.6473e-08	2.69048e-07		ANAPC4	9.49859	-2.09686	5.5884e-05	0.000912129
G0S2	6.47506	-5.11982	1.65093e-08	2.69361e-07		DGKQ	7.92732	-2.22978	5.59059e-05	0.000912129
DCN	3.90473	5.04781	1.65622e-08	2.69945e-07		PPT1	14.6603	0.884298	5.59627e-05	0.000912129
JPH3	3.47365	4.79575	1.67707e-08	2.73061e-07		FCGRT	14.7521	1.10349	5.61758e-05	0.000914656
DIAPH2	10.3368	-3.41068	1.68219e-08	2.73612e-07		LMAN2	12.393	0.872774	5.66282e-05	0.000921071
ZNF669	6.99189	-2.6101	1.68425e-08	2.73615e-07		PUS10	7.95072	-2.16544	5.73945e-05	0.000932572
DHRS12	8.03172	-3.0041	1.68568e-08	2.73615e-07		ZNF146	10.4623	-1.20897	5.77661e-05	0.000937644
TTC9B	2.92763	4.80757	1.68755e-08	2.73636e-07		CLU	8.22892	2.70737	5.80674e-05	0.000941564
MAD2L1	6.8501	-3.40989	1.70266e-08	2.75804e-07		AFG3L2	10.1749	0.905959	5.84834e-05	0.000947335
TK1	8.04138	-4.14397	1.70895e-08	2.76537e-07		FSD2	5.92788	-2.34918	5.86023e-05	0.000948286
FBP1	7.5497	-3.79632	1.71197e-08	2.76742e-07		RREB1	9.77493	-2.19954	5.88184e-05	0.000950807
CAMK4	4.45751	5.66062	1.72635e-08	2.7878e-07		ZNF697	5.54766	-2.68406	5.90917e-05	0.000954246
TTL	9.02052	2.12166	1.75006e-08	2.82321e-07		BUD13	8.74988	-2.28983	5.93633e-05	0.000957652
KIF11	7.52254	-4.177	1.77924e-08	2.86734e-07		SCAMP2	13.3049	0.818466	6.05174e-05	0.000974965
SUPT5H	11.448	1.2494	1.79061e-08	2.88271e-07		SEC61A2	8.56907	-1.59102	6.05603e-05	0.000974965
SCRG1	4.67464	4.81596	1.80884e-08	2.90695e-07		KRBA2	7.22155	-2.41286	6.06279e-05	0.000975058
TSPAN11	3.00167	4.66333	1.80935e-08	2.90695e-07		BRAF	7.86748	-1.91921	6.13389e-05	0.000985487
FGF12	3.25867	4.98913	1.82307e-08	2.92601e-07		PTCH2	5.58926	-2.20685	6.18024e-05	0.000991022
CCL7	2.43914	-3.10504	1.8842e-08	3.02104e-07		ZNF781	4.12792	-2.44636	6.18709e-05	0.000991022
FAM111A	9.93304	-2.99173	1.88742e-08	3.02313e-07		ANKS3	7.50687	-2.30323	6.1872e-05	0.000991022
DLG2	5.1162	4.42251	1.91415e-08	3.06283e-07		TCEAL3	8.1904	1.15973	6.22184e-05	0.000995557
PRMT9	8.51375	-2.52374	1.9422e-08	3.10457e-07		ZNF552	7.76192	-1.73822	6.25445e-05	0.000999761
KIFC1	6.75223	-4.08016	1.95241e-08	3.11772e-07		C4orf46	7.70533	-2.48073	6.26349e-05	0.00100019
JKAMP	10.8954	-2.10318	1.96895e-08	3.14096e-07		ZDHHC9	8.56704	-1.73775	6.29484e-05	0.00100418
METAP1	9.6174	-2.17309	1.99191e-08	3.17437e-07		PXN	11.4237	1.28841	6.32467e-05	0.0010079
PPP1R1B	2.96057	4.90474	1.99447e-08	3.17523e-07		DHX40	9.3182	1.30708	6.33098e-05	0.0010079
ZNF321P	6.16901	-2.79655	2.01962e-08	3.21202e-07		HIST1H2BD	5.89686	-2.5135	6.3376e-05	0.00100794
GPRIN1	3.5123	4.04556	2.06191e-08	3.27599e-07		JPX	7.9923	0.934845	6.35163e-05	0.00100857
MRC2	8.74207	4.974	2.07245e-08	3.28942e-07		COPG2	7.96677	-1.65137	6.35435e-05	0.00100857
CIRBP	12.3914	1.41831	2.12378e-08	3.36749e-07		CALR	13.0922	1.04957	6.38079e-05	0.00101175
SLC25A43	7.18154	-3.86595	2.16361e-08	3.4272e-07		DHRS7B	9.27117	1.02502	6.42031e-05	0.00101699
INVS	8.4787	-2.97447	2.25549e-08	3.56915e-07		AMMECR1L	8.75413	-1.86125	6.45524e-05	0.00102052
RBM25	11.4753	1.25433	2.27676e-08	3.5992e-07		LINC01569	4.93713	-2.2314	6.4597e-05	0.00102052
RECQL5	9.09094	-3.60224	2.28883e-08	3.61465e-07		SYNGAP1	8.65149	-2.1773	6.462e-05	0.00102052
PLK3	9.51121	-3.33609	2.29341e-08	3.61827e-07		C19orf47	7.49273	-1.69387	6.50089e-05	0.00102563
DACT1	6.00189	4.3314	2.31586e-08	3.65003e-07		APBA3	9.00617	1.14306	6.51659e-05	0.00102704
BRCA1	7.65371	-2.883	2.34092e-08	3.68584e-07		CTBS	10.6044	1.18203	6.52738e-05	0.00102704
PPP1R16B	6.82278	5.24081	2.37436e-08	3.73476e-07		PSTPIP1	7.15808	-3.18981	6.52939e-05	0.00102704
CFAP36	7.7394	1.82648	2.38248e-08	3.7438e-07		NUPR1	7.34003	3.46102	6.5362e-05	0.00102709
TAF1A	6.98307	-3.23174	2.393e-08	3.75492e-07		ZNF324	8.34112	-1.80985	6.57179e-05	0.00103165
OLIG1	4.9904	3.7362	2.39432e-08	3.75492e-07		TRIM35	8.20019	-2.05622	6.58824e-05	0.00103321
PEX7	6.67754	-2.86214	2.42698e-08	3.80235e-07		SPRY4	3.16233	-3.14099	6.62114e-05	0.00103733
PTK7	4.94926	4.42998	2.43397e-08	3.80951e-07		GPR108	10.9708	0.786205	6.66023e-05	0.00104242
ZNF14	7.68843	-3.67001	2.43701e-08	3.81048e-07		NR4A3	5.46934	-4.02651	6.66803e-05	0.00104261
DNER	4.89704	5.8303	2.47069e-08	3.85932e-07		INTS6.AS1	5.27185	-1.66203	6.70345e-05	0.00104711
ARHGAP25	11.2969	-2.54779	2.47567e-08	3.86327e-07		CEACAM1	5.26233	-3.95345	6.71531e-05	0.00104792
PEA15	11.3684	2.14382	2.4856e-08	3.87493e-07		SENP8	5.70052	-2.67389	6.7342e-05	0.00104983
STOX2	3.97365	5.05144	2.50022e-08	3.89387e-07		OTUD7B	4.51738	-2.28677	6.74521e-05	0.00105024
SETD2	10.4562	1.63162	2.53682e-08	3.94532e-07		HDAC2	11.2099	-0.660079	6.75013e-05	0.00105024
SPTBN1	8.94459	3.81547	2.53826e-08	3.94532e-07		NCOA7	9.04459	-1.8	6.80073e-05	0.00105706
PTGER2	6.45979	-5.12396	2.55474e-08	3.96454e-07		SMPD1	8.49022	1.65717	6.85934e-05	0.00106512
PHF8	9.47943	-3.12555	2.55566e-08	3.96454e-07		ZNF761	8.48643	-2.06545	6.91089e-05	0.00107207
TMEM63A	10.0306	-3.17749	2.56962e-08	3.98115e-07		TADA2A	8.22829	-2.1493	6.96928e-05	0.00108007
TREML2	4.72982	-4.90623	2.57142e-08	3.98115e-07		LMNB1	7.65973	-2.68459	6.99402e-05	0.00108284
FCAR	5.91532	-5.2797	2.58438e-08	3.9973e-07		SDE2	9.27077	-2.51288	7.00181e-05	0.00108298
MYOZ2	5.26986	-4.8603	2.60303e-08	4.0222e-07		TEP1	9.737	-2.03047	7.03791e-05	0.0010875
FAM72B	5.28113	-2.46483	2.60708e-08	4.0245e-07		RNF38	9.64798	-1.91047	7.08114e-05	0.0010931
DYSF	7.16426	-5.83181	2.63349e-08	4.06025e-07		ELOA	10.9961	0.851527	7.16883e-05	0.00110556
NOVA1	2.94216	4.99817	2.63539e-08	4.06025e-07		ZNF564	8.89775	-2.08068	7.18958e-05	0.00110767
ZNF816	7.78958	-2.92273	2.64088e-08	4.06474e-07		P4HTM	8.74526	1.26005	7.19717e-05	0.00110776
TPGS2	10.0251	1.00578	2.67044e-08	4.10622e-07		ZEB1	7.88347	1.74064	7.20871e-05	0.00110845
TMEM140	9.73137	-1.30766	2.67925e-08	4.11575e-07		ZNF485	6.41875	-2.13923	7.23531e-05	0.00111146
HNRNPUL2.BSCL2	11.3858	1.12012	2.70217e-08	4.1431e-07		CES2	10.8276	0.802612	7.25522e-05	0.0011126
DPYSL3	5.24064	4.0945	2.70231e-08	4.1431e-07		PHKG1	9.33577	1.22473	7.25684e-05	0.0011126
RAB11FIP4	6.66601	3.5588	2.7337e-08	4.18716e-07		SLC12A4	9.57772	1.9211	7.35088e-05	0.00112592
ZNF280C	7.37866	-2.77494	2.73964e-08	4.19218e-07		S100P	4.19734	-3.37357	7.36866e-05	0.00112755
AIFM2	6.31614	-4.39699	2.76091e-08	4.22063e-07		HMG20B	10.7153	0.958077	7.39809e-05	0.00113095
MMP15	4.83704	3.72512	2.76878e-08	4.22856e-07		TMEM59	12.6668	0.841649	7.40528e-05	0.00113096
TES	8.90458	-4.1289	2.77225e-08	4.22976e-07		SLC16A7	5.22597	-3.20949	7.41417e-05	0.00113098
GNS	13.3612	-1.47539	2.79035e-08	4.25326e-07		GNE	7.58676	-2.36485	7.41981e-05	0.00113098
SOX2	3.43016	5.73109	2.81706e-08	4.28982e-07		PGM5P2	4.37618	-1.96839	7.45181e-05	0.00113476
NFXL1	7.75209	-3.45057	2.82224e-08	4.29356e-07		ABCF2	10.7971	0.865589	7.56163e-05	0.00115037
CASP5	6.94606	-3.64713	2.82961e-08	4.29792e-07		SERAC1	8.01452	-2.05665	7.5826e-05	0.00115245
PCDHGB7	9.42333	2.31547	2.83056e-08	4.29792e-07		CLDN7	7.45372	-1.78532	7.60701e-05	0.00115411
SOX11	3.90576	6.42352	2.84112e-08	4.30981e-07		CDKN2AIP	9.58358	-1.96831	7.60812e-05	0.00115411
PINK1	9.53118	2.44608	2.87698e-08	4.36001e-07		RGMB	7.40868	-2.01972	7.61928e-05	0.00115469
CST3	14.3893	2.38798	2.88152e-08	4.36269e-07		CD163L1	9.72958	2.39965	7.65115e-05	0.0011584
SPPL2A	10.7142	-1.56207	2.88758e-08	4.36768e-07		LPAR2	8.16876	-2.76481	7.68135e-05	0.00116186
SLC1A2	4.29963	5.81069	2.90345e-08	4.38747e-07		MARS2	7.6933	-2.35166	7.72614e-05	0.00116751
ZNF385D	2.86573	4.4201	2.97431e-08	4.4885e-07		KMT5C	6.97482	-2.07869	7.73446e-05	0.00116765
ADGRE2	9.90631	-4.84306	2.97601e-08	4.4885e-07		C6orf47	10.0995	0.886414	7.75843e-05	0.00117015
PTPRS	4.67679	4.53008	3.0503e-08	4.59615e-07		SFXN2	8.83267	-1.94618	7.78758e-05	0.00117342
KIF5B	12.3101	1.10308	3.06359e-08	4.61176e-07		RALGPS1	7.04272	-2.24513	7.81843e-05	0.00117695
EXOSC10	10.7178	-1.93986	3.10059e-08	4.66301e-07		ALDH1A2	4.03041	-2.88672	7.85586e-05	0.00118145
POU3F2	2.91617	4.67299	3.11697e-08	4.68318e-07		TRIM36	9.24141	-2.31649	7.86378e-05	0.00118152
TMEM9	9.87961	1.88453	3.18933e-08	4.78734e-07		ASAH1	14.4027	1.13838	7.91492e-05	0.00118807
JAK3	10.3212	-3.98048	3.19511e-08	4.79144e-07		SH2D3C	9.70544	-2.5137	7.92788e-05	0.00118888
FBLN5	3.0251	5.10891	3.28444e-08	4.92072e-07		SLC35G1	5.54262	1.95124	7.95316e-05	0.00119154
TMEM168	9.78893	-3.01314	3.2928e-08	4.92857e-07		IFI27L1	7.02763	1.44554	7.98768e-05	0.00119557
PAQR6	5.75307	4.53174	3.38187e-08	5.05708e-07		USP42	8.58755	-1.82597	8.06342e-05	0.00120576
LHX2	4.54056	5.0893	3.43001e-08	5.122e-07		JAKMIP2	4.51342	-3.11727	8.10975e-05	0.00121154
NMI	9.27416	-3.70047	3.43178e-08	5.122e-07		COL11A2	2.77484	-1.92145	8.13189e-05	0.0012137
TYRO3	3.60472	4.81627	3.45155e-08	5.14663e-07		NEDD9	9.46951	-2.9339	8.20733e-05	0.0012238
SNURF	10.8541	1.41301	3.47693e-08	5.17893e-07		SRI	10.6883	1.0016	8.2886e-05	0.00123362
TMEM236	7.16931	-4.89863	3.47978e-08	5.17893e-07		TMEM138	10.6502	1.05678	8.28883e-05	0.00123362
ZNF711	6.15993	4.73865	3.54754e-08	5.27479e-07		BMP1	7.42634	-2.19685	8.30141e-05	0.00123433
PEG10	4.39402	5.81145	3.5701e-08	5.30334e-07		EFCAB5	3.05422	-1.79722	8.31506e-05	0.00123519
PTPN21	4.1338	3.78574	3.57447e-08	5.30482e-07		ZNF280B	6.38219	-2.19353	8.35146e-05	0.00123906
PUS10	7.95073	-3.10835	3.59669e-08	5.33277e-07		PARP16	7.7282	-2.37076	8.35686e-05	0.00123906
TMSB15A	3.47901	3.97243	3.64648e-08	5.40152e-07		DENND5A	10.2547	1.35106	8.37317e-05	0.00124031
CCDC88C	6.11993	4.43945	3.6744e-08	5.43777e-07		PSMF1	11.573	0.677233	8.42799e-05	0.00124676
MAP3K13	6.14742	2.94101	3.68277e-08	5.44504e-07		FCN1	7.86442	-4.219	8.43249e-05	0.00124676
CPM	11.2394	-3.49608	3.69141e-08	5.4527e-07		PRAM1	10.6139	-2.32803	8.45294e-05	0.00124861
OLFM1	4.20617	6.23055	3.76268e-08	5.55277e-07		POP1	7.51318	-2.09529	8.46448e-05	0.00124914
APOBEC3B.AS1	4.56972	-4.10212	3.76769e-08	5.55497e-07		IFIT5	8.86407	-2.41351	8.48354e-05	0.00125079
MPRIP	8.8471	2.89665	3.77662e-08	5.55848e-07		SYT6	8.4172	-3.22037	8.66575e-05	0.00127595
ARHGAP33	6.063	3.73151	3.77713e-08	5.55848e-07		PRELID2	4.94541	-2.04826	8.67037e-05	0.00127595
TREM1	6.88305	-5.28506	3.78923e-08	5.57109e-07		EXOC8	8.70068	-1.90572	8.7831e-05	0.00129133
CHD5	3.00709	5.05849	3.8006e-08	5.5826e-07		MYOM1	4.82545	-2.66561	8.79433e-05	0.00129178
HERC2	9.8118	1.75832	3.9277e-08	5.76392e-07		TANGO6	8.66231	-1.81749	8.82908e-05	0.00129567
TPRG1.AS1	3.56251	-3.55978	3.94342e-08	5.7816e-07		DSCAM	4.49962	-3.23263	8.88195e-05	0.00130222
NMNAT2	3.89	4.39191	4.08951e-08	5.99021e-07		TSPAN15	10.0803	1.38561	8.92015e-05	0.0013066
FKBP14	7.76425	-2.6483	4.1789e-08	6.11547e-07		PVR	8.91868	-2.02603	8.9365e-05	0.00130749
SLC35B3	9.09527	-2.88246	4.2177e-08	6.16356e-07		ZNF133	8.29938	-2.22652	8.94281e-05	0.00130749
JMJD6	9.78557	-2.74583	4.21958e-08	6.16356e-07		MTCL1	4.28805	-3.21196	8.96046e-05	0.00130886
SLC6A8	6.13896	3.92913	4.27155e-08	6.23369e-07		STARD8	8.52877	-2.33081	8.97705e-05	0.00131007
PLXNA2	8.57573	4.05051	4.27697e-08	6.23584e-07		ERGIC3	11.2699	0.91441	9.0254e-05	0.00131591
MYEOV	3.89332	-3.3582	4.35492e-08	6.34362e-07		GGCT	9.23828	1.00345	9.07573e-05	0.00132202
KIAA1549	3.37397	4.50301	4.41808e-08	6.42967e-07		TSPAN17	9.59676	0.915882	9.10184e-05	0.0013237
IGSF6	12.4344	-1.76139	4.47152e-08	6.50145e-07		TMEM115	10.6027	0.888154	9.10403e-05	0.0013237
DLK1	3.70495	5.2652	4.48279e-08	6.51183e-07		TM9SF1	10.8328	0.694501	9.19027e-05	0.001335
APCDD1	5.24223	4.81787	4.49561e-08	6.52195e-07		SLC35B3	9.09527	-1.95825	9.20024e-05	0.00133522
SKAP2	11.893	-1.38603	4.49804e-08	6.52195e-07		MPHOSPH9	8.64564	-1.88579	9.24147e-05	0.00133898
NCAM1	4.94733	4.94487	4.55457e-08	6.59785e-07		MTMR14	11.5905	0.90323	9.24311e-05	0.00133898
PDXP	7.36149	2.47145	4.56967e-08	6.61364e-07		MSMO1	9.48629	-2.02236	9.25819e-05	0.00133993
TIAF1	9.5675	2.08056	4.57567e-08	6.61626e-07		ZNF737	5.70974	-2.66836	9.32743e-05	0.00134871
PRKAR2B	5.3688	4.47177	4.58562e-08	6.62457e-07		DUSP27	6.29343	-3.32536	9.38452e-05	0.00135404
SLC17A9	7.98785	-3.97954	4.60285e-08	6.64336e-07		TSR2	10.2404	0.762731	9.38469e-05	0.00135404
EMILIN2	9.39167	-3.19409	4.63012e-08	6.67661e-07		SPCS3	11.8484	0.785991	9.39003e-05	0.00135404
HAVCR2	12.6717	-2.23278	4.64425e-08	6.69086e-07		FSD1L	6.18224	-2.31219	9.433e-05	0.00135899
PAFAH1B3	8.34759	2.41278	4.65665e-08	6.7026e-07		FBXO10	7.59352	-1.79209	9.45748e-05	0.00136046
AMPD3	11.4659	-1.79495	4.68036e-08	6.72925e-07		PHF21A	9.41835	-1.43872	9.46043e-05	0.00136046
FRY	5.14594	5.1512	4.68752e-08	6.72925e-07		SERPINF1	11.8979	1.52637	9.47955e-05	0.00136196
CTSL	12.825	-2.35823	4.68798e-08	6.72925e-07		MAN1C1	8.33258	2.41032	9.49551e-05	0.00136301
TMEM255B	7.5403	-3.67673	4.74306e-08	6.80213e-07		ZNF668	8.30052	-1.71894	9.51507e-05	0.00136458
PEX5L	3.68795	4.95232	4.77707e-08	6.84467e-07		SPPL3	9.53823	1.17084	9.55179e-05	0.0013686
DTX2	9.77165	-2.45052	4.79654e-08	6.86633e-07		ACAD10	9.64143	1.87488	9.57028e-05	0.00137
LAMB3	4.47789	-5.09924	4.81944e-08	6.89284e-07		MIR181A1HG	4.07981	-2.79329	9.59478e-05	0.00137226
GDF1	3.24307	3.39533	4.86954e-08	6.95819e-07		UTP14A	8.68989	-1.67484	9.62888e-05	0.00137589
BACH2	4.78909	5.504	4.98109e-08	7.11114e-07		ZNF234	7.85853	-2.34981	9.65699e-05	0.00137866
SBK1	4.14281	5.62547	5.02745e-08	7.17083e-07		DTNB	9.11882	-2.26473	9.72829e-05	0.00138758
C1orf54	8.76209	-2.36621	5.03442e-08	7.17428e-07		GAA	13.3495	1.12076	9.77052e-05	0.00139234
SEZ6	5.39495	4.24043	5.08039e-08	7.23324e-07		SEC24B.AS1	4.43387	-1.7057	9.79328e-05	0.00139433
GPR65	10.533	-3.36055	5.14618e-08	7.32031e-07		ZNF571	6.21603	-2.0787	9.89482e-05	0.00140751
C19orf38	9.22015	-3.06404	5.16944e-08	7.34676e-07		TMEM81	3.75292	-2.48784	9.92539e-05	0.00141059
GIT1	8.99613	1.93839	5.19663e-08	7.37875e-07		ZSCAN30	8.06586	-1.8478	9.93838e-05	0.00141116
IFFO1	10.0514	-2.58535	5.20581e-08	7.38512e-07		ZNF500	8.45365	-1.51823	9.95308e-05	0.00141176
CELSR2	7.97747	3.05505	5.25882e-08	7.45362e-07		TRMU	8.92446	-1.65488	9.96055e-05	0.00141176
GAS1	4.0832	4.18729	5.26671e-08	7.45809e-07		SEC22C	9.87318	0.809826	9.99439e-05	0.00141529
POGLUT1	9.65197	-2.90353	5.33336e-08	7.5457e-07		MZF1.AS1	5.9755	-1.65336	0.000100228	0.00141744
C5orf51	9.47269	-2.66663	5.38679e-08	7.61377e-07		CEP128	6.62018	-2.35654	0.000100276	0.00141744
IL1RN	8.32539	-5.27876	5.39113e-08	7.61377e-07		TMEM263	9.15594	-2.04833	0.000100616	0.00142098
GALM	9.75053	-2.45293	5.44628e-08	7.68476e-07		MST1	5.76851	-2.29323	0.000100756	0.00142168
BAD	9.13625	1.65552	5.51836e-08	7.77951e-07		CAPN3	7.45741	-2.66924	0.00010121	0.00142681
B4GALNT4	2.65475	4.55647	5.52454e-08	7.78126e-07		NUBP1	10.0493	0.906613	0.00010166	0.00143187
SAAL1	8.19427	-2.28272	5.56809e-08	7.83559e-07		RAD51	6.18766	-2.44479	0.00010179	0.00143243
PINLYP	5.63173	-3.52351	5.58051e-08	7.84607e-07		TACC2	4.62409	-3.00521	0.000101967	0.00143361
CD74	16.0999	2.87316	5.68719e-08	7.98893e-07		CENPP	8.436	-1.66206	0.000102056	0.00143361
LRRC7	3.1016	4.29812	5.76941e-08	8.09721e-07		CCNL2	11.4343	-2.09401	0.000103269	0.00144935
PNP	10.28	-3.15256	5.77542e-08	8.09843e-07		ZNF337.AS1	7.54569	-2.31355	0.000104187	0.00146049
QPCTL	7.06784	-3.07998	5.82541e-08	8.16127e-07		TNFSF12	10.267	1.12255	0.000104248	0.00146049
E2F8	4.25863	-4.39011	5.84125e-08	8.17619e-07		SRPRA	11.9995	0.755279	0.000104609	0.00146424
FAM72D	4.10506	-2.89762	5.85788e-08	8.18514e-07		SEC24B	9.99968	-1.78705	0.000104873	0.00146664
FUT4	8.32026	-3.46798	5.85803e-08	8.18514e-07		PGBD1	7.46557	-2.21906	0.00010507	0.00146809
IPMK	8.56749	-2.96946	5.86881e-08	8.19295e-07		TTC4	9.45467	0.80296	0.000105368	0.00146862
CLK4	9.03526	-3.364	5.93017e-08	8.27128e-07		TRAPPC6B	9.56649	-0.995819	0.000105375	0.00146862
MMS22L	7.36283	-2.86339	6.15422e-08	8.57619e-07		ZNF395	7.62739	-2.39028	0.000105387	0.00146862
C11orf65	4.36434	-2.86339	6.16839e-08	8.58834e-07		PACRGL	7.28355	-2.01261	0.000105664	0.00147117
ZNF675	8.3585	-2.82696	6.228e-08	8.66368e-07		GID4	8.05336	-2.09788	0.000105812	0.00147194
KCNJ6	3.05668	2.72534	6.34466e-08	8.81818e-07		CCDC27	3.40249	-2.26333	0.000106761	0.00148328
FASN	7.99608	2.90511	6.37511e-08	8.8527e-07		SAPCD1	5.24986	-2.31899	0.000106816	0.00148328
FXYD1	2.22591	3.27859	6.38346e-08	8.85649e-07		C1orf43	12.1548	0.725951	0.000107112	0.00148608
METTL17	9.98486	-2.60405	6.40324e-08	8.87612e-07		ANXA2P1	4.09106	1.3601	0.000107658	0.00149235
LIMK2	10.1747	-3.0109	6.44259e-08	8.92281e-07		LILRA2	8.85315	-1.70661	0.000108356	0.0015007
ADGRL3	2.92334	4.83661	6.6929e-08	9.26135e-07		TMEM54	4.17891	2.85508	0.000108701	0.00150416
HLA.DRA	13.9821	3.48966	6.72462e-08	9.29626e-07		FCHO2	10.0184	1.36049	0.000109223	0.00151005
RGS1	10.5801	-4.11087	6.72993e-08	9.29626e-07		CBLL1	9.73257	-2.11191	0.00010956	0.00151139
CDA	5.17556	-4.4014	6.84179e-08	9.44251e-07		LGALS12	5.73478	-2.52253	0.000109575	0.00151139
SOX15	4.78521	2.68712	6.86426e-08	9.46523e-07		ZNF649.AS1	4.81201	-2.05968	0.000109607	0.00151139
ESYT1	11.917	-1.77605	6.91872e-08	9.53199e-07		INPP5K	10.1311	0.903082	0.000109973	0.00151511
APOBEC3A	5.41945	-4.5281	6.9354e-08	9.54663e-07		TMEM52B	8.05497	-2.65256	0.000110758	0.00152459
SNCAIP	5.18256	4.81907	7.12265e-08	9.79582e-07		ARID4B	10.759	0.673245	0.000110989	0.00152644
IGF2BP1	5.37858	-3.65369	7.20204e-08	9.89637e-07		HACE1	8.76015	-1.86725	0.00011153	0.00153044
MLF2	11.9653	1.11485	7.29637e-08	1.00173e-06		TMEM241	6.95214	-1.86205	0.000111536	0.00153044
TMEM206	9.70344	-2.8005	7.3072e-08	1.00234e-06		LRCH1	9.3962	-2.21228	0.000111571	0.00153044
ZCCHC4	7.77263	-2.95498	7.37376e-08	1.01059e-06		HAP1	1.90184	-2.49106	0.000112063	0.00153584
IPPK	8.64525	-2.32002	7.39048e-08	1.012e-06		STAG3L2	6.30061	-2.37848	0.000112162	0.00153587
CAP2	3.56331	4.92198	7.40357e-08	1.01291e-06		CDK3	6.85916	-2.32863	0.000112529	0.00153956
ETV5	11.6365	-1.79799	7.41881e-08	1.01364e-06		TNFSF12.TNFSF13	12.1669	1.18663	0.000113696	0.00155344
NRP2	9.91468	-3.11528	7.42177e-08	1.01364e-06		ZNF441	7.3994	-2.34937	0.000113784	0.00155344
LMO3	3.4957	5.42207	7.45815e-08	1.01773e-06		UBXN7	9.79492	-1.76552	0.00011384	0.00155344
NCALD	4.41259	5.24373	7.54882e-08	1.02921e-06		ANXA3	5.6853	-3.23814	0.000114172	0.00155663
WWC1	3.13152	4.877	7.59872e-08	1.03512e-06		BCL9	6.92334	-2.06375	0.000114978	0.00156626
GAS8	6.63057	-2.48375	7.955e-08	1.08272e-06		TTC14	9.81547	-1.98391	0.000115542	0.00157259
CA12	3.09946	4.70077	7.98622e-08	1.08603e-06		HPSE	9.57343	-3.09319	0.000116582	0.00158493
NDC80	6.0133	-4.81135	8.01275e-08	1.0887e-06		FRAT2	8.15765	-2.30609	0.00011665	0.00158493
SNCB	3.20694	5.09942	8.02819e-08	1.08944e-06		TTC30B	6.01817	-2.52998	0.000117282	0.00159215
EPB41L5	6.43137	4.07739	8.03202e-08	1.08944e-06		AUH	7.68659	-1.69265	0.000117515	0.00159259
CCR1	12.5873	-2.42992	8.09712e-08	1.09666e-06		NEMP2	6.96115	-1.93113	0.000117517	0.00159259
LRMP	10.4131	-2.86639	8.09921e-08	1.09666e-06		FAM72B	5.28113	-1.61574	0.000118276	0.00160151
KYNU	9.74959	-3.05986	8.1134e-08	1.09751e-06		GRHL1	4.62539	-2.97584	0.000118598	0.00160449
CD1B	3.79418	-3.76187	8.1232e-08	1.09751e-06		DEPDC7	6.86602	-2.36782	0.000118801	0.00160585
TET1	5.81751	4.43549	8.12635e-08	1.09751e-06		DDHD1	8.8099	-1.85885	0.000119372	0.00161219
CAMSAP3	3.13654	4.02723	8.28892e-08	1.11851e-06		UNC5B	8.2506	1.92995	0.000119486	0.00161234
DLGAP4	9.98468	1.31423	8.31619e-08	1.12123e-06		GOLGA3	9.98841	-1.69232	0.000119939	0.00161707
TREM2	12.0937	-2.69742	8.32495e-08	1.12145e-06		IL32	3.97298	2.82469	0.000121338	0.0016344
RBM15	8.04802	-2.95968	8.37131e-08	1.12673e-06		BRCA1	7.65371	-1.87868	0.000121474	0.0016344
MICAL3	6.91916	3.28112	8.37954e-08	1.12688e-06		BOLA3.AS1	5.7505	-2.12342	0.000121536	0.0016344
IL21R.AS1	7.49289	-5.59267	8.46781e-08	1.13778e-06		LINC00920	5.50926	-2.39723	0.000121688	0.00163506
FCGR3A	13.4009	-2.87657	8.58299e-08	1.15227e-06		PGGT1B	9.55239	0.825438	0.000121857	0.00163514
LINC01010	2.86585	-3.93895	8.60177e-08	1.15381e-06		ENTPD1	12.5778	1.01627	0.000121902	0.00163514
NCK2	9.72078	2.09505	8.80505e-08	1.18007e-06		ZBTB49	7.17175	-2.43483	0.000122599	0.0016431
ELAVL3	3.05088	4.75005	8.8238e-08	1.18158e-06		BEND3P3	4.15447	-2.63544	0.000122797	0.00164435
CDHR2	2.651	3.00753	8.87438e-08	1.18734e-06		RFC4	8.29153	-1.48267	0.000123024	0.001646
GNAS	13.0695	1.57176	8.89754e-08	1.18943e-06		CD99	7.37284	1.54798	0.000123152	0.0016463
LLGL1	8.15898	1.66958	8.95174e-08	1.19566e-06		SPATA1	7.46171	1.45594	0.000123491	0.00164944
ZNF549	7.83701	-2.62142	8.99157e-08	1.19997e-06		TARSL2	7.53427	-1.81077	0.000124933	0.00166729
ZNF649	8.37645	-2.95967	9.0208e-08	1.20272e-06		RASAL2	8.85055	-2.14031	0.000126416	0.00168566
TLR2	12.8021	-2.24483	9.02745e-08	1.20272e-06		SCFD2	8.69132	-1.88395	0.000127327	0.00169636
DEAF1	9.28127	1.70671	9.27932e-08	1.23523e-06		DECR2	7.76435	-2.13787	0.000127998	0.00170329
RACGAP1	8.70409	-2.37394	9.31448e-08	1.23887e-06		SEC31B	7.49388	-3.05427	0.000128063	0.00170329
CHST10	8.32102	1.7636	9.62359e-08	1.2789e-06		ZNF808	7.01701	-2.25046	0.000128205	0.00170375
ELOVL7	4.1474	-4.41285	9.72122e-08	1.29078e-06		KLHL29	3.35021	-2.46085	0.00012838	0.00170464
CERS1	3.68722	3.28389	9.85247e-08	1.30711e-06		DNAJB5	7.50368	-2.44013	0.000128929	0.00171047
TREML1	7.08977	-3.16499	9.88573e-08	1.31042e-06		EDEM1	10.4701	1.10148	0.000129059	0.00171077
HEBP2	8.70596	1.88152	9.91117e-08	1.31269e-06		PRR14L	10.4753	-1.88657	0.000129281	0.00171227
GNAQ	10.3859	1.66081	9.99587e-08	1.3228e-06		FAM76A	7.87122	0.999103	0.000129434	0.00171285
RFC3	8.0287	-2.45525	1.00422e-07	1.32781e-06		TNFRSF10C	7.8308	-2.49645	0.000129715	0.00171514
RNF149	11.7936	-2.60013	1.00885e-07	1.33282e-06		FAM92A	6.97329	-2.05891	0.000130971	0.00173008
KTN1	11.1828	1.333	1.01179e-07	1.33558e-06		IGF1	9.64741	1.66372	0.000131221	0.00173008
LYNX1	6.20718	4.88565	1.02976e-07	1.35816e-06		OSGEPL1.AS1	4.07677	-1.71707	0.000131221	0.00173008
IFI16	12.6762	-1.65124	1.03105e-07	1.35873e-06		IWS1	10.4026	-1.02381	0.000131284	0.00173008
TUBB2B	5.10341	5.01301	1.06095e-07	1.39696e-06		QRICH2	4.32837	-2.94489	0.000131799	0.00173541
ANKRD27	9.35119	-2.64491	1.08259e-07	1.42427e-06		RGL4	6.73188	-2.69503	0.000132554	0.00174389
VPS33A	10.3889	-1.21745	1.08376e-07	1.42461e-06		RGS16	7.9426	-2.91746	0.000132894	0.00174615
MIR155HG	4.92578	-3.42531	1.08545e-07	1.42565e-06		GLUD1	11.0817	0.82104	0.000132947	0.00174615
CMAHP	6.97377	-3.81454	1.08719e-07	1.42674e-06		ANKMY1	7.93221	-1.62745	0.000133195	0.00174795
RNF208	4.66845	4.11914	1.09651e-07	1.43778e-06		TTC25	3.2199	-2.75059	0.000133861	0.00175523
ZCWPW2	4.52907	-3.14056	1.11e-07	1.45425e-06		SLC13A4	4.57612	3.58743	0.000135145	0.00177059
TMEM25	5.92258	3.86974	1.11891e-07	1.46409e-06		BIVM	8.60023	-1.53879	0.000135551	0.00177444
FBXW7	8.93466	2.19026	1.11936e-07	1.46409e-06		DPY19L1P1	4.94403	-1.71462	0.000135726	0.00177525
NAP1L3	4.15867	4.74305	1.12248e-07	1.46695e-06		PHLDB3	5.91899	-1.78928	0.000136133	0.00177909
CCNL1	11.0838	-2.0795	1.12423e-07	1.46713e-06		C17orf53	6.02449	-2.72128	0.000137046	0.00178954
SLAMF6	4.82319	-5.32962	1.12448e-07	1.46713e-06		HOMER3	9.94158	1.38718	0.000138189	0.00180297
USP25	8.19283	-2.75721	1.12925e-07	1.47162e-06		ACVR1B	8.19438	1.9978	0.000138474	0.0018052
ZNF609	9.05421	2.67771	1.12979e-07	1.47162e-06		IL27RA	8.4784	-2.14543	0.000138674	0.00180632
PTPRE	11.9294	-2.39509	1.13535e-07	1.47765e-06		LINC00960	2.77031	-2.01408	0.000139057	0.00180981
ERP27	6.00762	-3.23167	1.14753e-07	1.49226e-06		EMC7	10.7973	0.883523	0.00013987	0.00181889
FAM110B	7.9808	2.88792	1.15244e-07	1.49742e-06		CCDC186	9.33851	1.05404	0.000143033	0.00185849
FAM120C	6.9309	3.0185	1.1543e-07	1.49859e-06		OTUD7A	3.26995	-2.60633	0.00014319	0.00185899
PXMP4	7.81382	-3.27567	1.17255e-07	1.52104e-06		ERRFI1	7.11326	-2.68164	0.000143555	0.0018622
ARHGEF19	6.60503	-3.32008	1.17532e-07	1.52338e-06		ANKRD24	4.82296	-2.59049	0.000144551	0.00187239
GRIA1	3.40959	5.34188	1.17714e-07	1.52448e-06		TLR10	8.57454	-2.5976	0.000144579	0.00187239
TM4SF19.AS1	3.97705	-3.91072	1.18114e-07	1.52773e-06		CDK2	8.60673	-1.91207	0.000144754	0.00187313
ERO1A	10.8236	-1.63589	1.18159e-07	1.52773e-06		ZNF608	6.99766	-2.83948	0.000146632	0.00189587
NT5C3B	8.92638	2.01403	1.20708e-07	1.5594e-06		SASS6	7.12231	1.97999	0.000147098	0.00190034
AHDC1	7.56701	2.55105	1.21857e-07	1.57191e-06		TCP11L1	8.88388	-1.67152	0.000148215	0.0019132
MICALL2	5.97932	-2.8513	1.21875e-07	1.57191e-06		MRE11	9.25606	-1.87988	0.000149004	0.00191835
SPTLC2	11.3522	-3.08589	1.22574e-07	1.57963e-06		ZNF581	8.63452	-1.7154	0.000149128	0.00191835
CDC20	6.862	-4.41171	1.2342e-07	1.58923e-06		ITM2C	11.3647	1.59877	0.000149215	0.00191835
RYR3	3.28504	3.52533	1.23677e-07	1.59124e-06		DNAJC4	10.1223	1.09814	0.000149273	0.00191835
SHISA4	6.06602	3.21074	1.25225e-07	1.6097e-06		IRAK1BP1	5.55835	-1.77672	0.000149313	0.00191835
SORBS1	4.50827	4.59664	1.25316e-07	1.6097e-06		FASTKD1	9.28211	-1.9218	0.000149344	0.00191835
BUB1	7.20721	-3.49561	1.25577e-07	1.61174e-06		MAP4K4	11.3255	1.05992	0.000149495	0.00191872
ZNF19	6.2333	-2.92355	1.26157e-07	1.61787e-06		MLC1	7.7096	2.81139	0.000149739	0.00191914
PLEKHG4	6.01901	-3.61071	1.26582e-07	1.62199e-06		MTCP1	7.47881	0.841965	0.000149771	0.00191914
PMEPA1	8.0135	3.64739	1.26733e-07	1.62261e-06		STOM	12.4852	1.09641	0.00015049	0.00192679
TIMELESS	8.87019	-3.08886	1.27282e-07	1.62757e-06		ZNF518B	9.084	-1.92086	0.000151215	0.00193407
KLKB1	4.48107	-3.31204	1.27411e-07	1.62757e-06		IGBP1	9.46575	-1.50292	0.000151391	0.00193407
SUSD6	11.8139	-2.04483	1.2743e-07	1.62757e-06		GCNT2	8.1067	-2.27792	0.000151427	0.00193407
ZNF160	9.42205	-2.657	1.27914e-07	1.63243e-06		GBA	10.8328	0.898817	0.000151893	0.00193845
PTPRD	3.15137	4.95511	1.29306e-07	1.64886e-06		PRLR	3.75963	3.69318	0.00015259	0.00194577
C9orf66	8.0288	-3.09191	1.30701e-07	1.6653e-06		CITED2	8.65945	-2.18065	0.000156065	0.00198847
TJP1	6.8275	3.38671	1.3223e-07	1.68342e-06		MYLK.AS1	3.32745	-2.07522	0.000156223	0.00198888
CD109	4.94186	-4.95927	1.33208e-07	1.69451e-06		UGDH.AS1	5.52453	-2.00474	0.000156474	0.00199047
PIK3AP1	12.4765	-1.772	1.33894e-07	1.70186e-06		ASB16	5.80847	-1.78134	0.000157086	0.00199664
MEIS3	3.18896	4.56698	1.34073e-07	1.70276e-06		PSAP	17.3943	1.05274	0.000157815	0.00200418
FOXO1	7.96276	-3.01614	1.34448e-07	1.70615e-06		NAB1	8.44878	-2.11034	0.000157934	0.00200418
STK11	9.05607	2.19823	1.34685e-07	1.70778e-06		LMBRD1	11.2168	0.976553	0.000161109	0.00204283
MAN1A1	9.65888	-3.13001	1.35556e-07	1.71614e-06		FOXJ2	9.77144	-2.04162	0.000161481	0.00204591
PVR	8.91868	-2.84049	1.35562e-07	1.71614e-06		ZNF260	8.70492	-2.02763	0.000161997	0.00205079
RPP38	8.71853	-2.55697	1.36066e-07	1.71888e-06		GNPDA2	7.92994	-1.28155	0.000162375	0.00205254
ATP9B	9.57908	-2.86019	1.36066e-07	1.71888e-06		UBXN7.AS1	4.15045	-1.80898	0.000162496	0.00205254
NEIL3	4.13083	-4.2377	1.36106e-07	1.71888e-06		FUCA2	11.7783	0.835653	0.000162526	0.00205254
SAMD9	8.39281	-3.65962	1.3699e-07	1.72866e-06		OASL	7.26175	-3.53809	0.000163246	0.00205999
SAMSN1	12.5013	-2.16123	1.37216e-07	1.73013e-06		AGPS	10.4165	0.935613	0.000163762	0.00206485
PTMS	8.52328	2.98987	1.37468e-07	1.73192e-06		SYS1.DBNDD2	10.4201	0.971435	0.000164138	0.00206793
TTC30A	5.84917	-3.21246	1.38378e-07	1.742e-06		DTWD2	7.35061	-2.16663	0.000166032	0.00209013
USP11	11.4784	1.56976	1.38673e-07	1.74429e-06		TECPR2	8.70196	1.27509	0.000166176	0.00209026
WDR76	7.04537	-3.06728	1.38782e-07	1.74429e-06		GPR137B	10.3758	1.13494	0.000166618	0.00209416
DISP3	3.54424	4.67944	1.40105e-07	1.75952e-06		TKFC	10.7277	1.19519	0.000167479	0.0021033
BASP1	9.72982	2.9888	1.411e-07	1.7706e-06		DBF4	7.6333	-1.56272	0.000168558	0.00211516
IGSF3	3.66221	4.3068	1.42596e-07	1.78796e-06		N4BP2L1	9.08276	1.09157	0.000169143	0.00212081
RAB11FIP3	7.75162	2.54469	1.43044e-07	1.79215e-06		NES	3.61489	2.55041	0.000169531	0.00212399
ZNF761	8.48644	-2.83978	1.43463e-07	1.79597e-06		NPR3	2.65871	-2.84559	0.00016973	0.00212479
SLC26A2	9.16707	-2.46451	1.43997e-07	1.80122e-06		SOWAHD	8.67014	-2.40889	0.000170005	0.00212654
STT3A	11.7598	-1.34101	1.45515e-07	1.81877e-06		TH2LCRR	4.4235	-1.47754	0.000170376	0.0021295
CNR1	3.14628	5.04033	1.46382e-07	1.82815e-06		TMEM169	6.99401	-2.3712	0.000171044	0.00213616
TRANK1	8.16748	-2.84317	1.46627e-07	1.82977e-06		NDST2	10.5633	-1.90038	0.000172096	0.00214759
ZNF347	6.96036	-2.95599	1.47066e-07	1.83379e-06		NIFK.AS1	7.84324	0.777886	0.000173219	0.00215989
PSIP1	9.08597	2.33564	1.47249e-07	1.83401e-06		S100Z	7.48003	-2.01173	0.000173394	0.00216037
HEATR3	8.31214	-3.20534	1.47316e-07	1.83401e-06		ZNF730	3.56724	-2.34221	0.000173718	0.00216269
HOXB7	4.16621	-4.42579	1.4768e-07	1.83708e-06		ARHGAP22	9.01522	1.99865	0.000174217	0.00216529
PLK1	7.73594	-3.93179	1.49335e-07	1.85621e-06		FSIP2	3.0056	-2.79933	0.000174344	0.00216529
RAB2B	8.65472	-2.82177	1.51468e-07	1.88123e-06		TBC1D22B	8.43805	-1.307	0.000174357	0.00216529
CTPS1	8.98286	-2.72478	1.52808e-07	1.89638e-06		PIEZO2	3.96529	-2.99448	0.000174476	0.00216529
POLA1	7.8292	-3.18761	1.53049e-07	1.89789e-06		ELF4	10.0988	1.27155	0.000174647	0.00216571
IRAK4	9.4261	-2.46943	1.53387e-07	1.90057e-06		CHST3	2.5394	2.19246	0.000174931	0.00216752
PRC1.AS1	5.53103	-2.3877	1.54301e-07	1.9104e-06		SNHG21	5.7517	-2.44953	0.000175485	0.00217268
B3GALT2	3.99251	4.3753	1.55067e-07	1.91837e-06		P2RY13	11.7535	-2.03304	0.000176306	0.00218113
SIRT2	11.3417	1.01351	1.5557e-07	1.92309e-06		ABCC5	10.0794	-2.06122	0.000176536	0.00218226
TRAIP	5.88789	-3.30531	1.585e-07	1.95777e-06		PBXIP1	10.8316	1.39516	0.000176788	0.00218367
PGBD2	7.39039	-2.81508	1.58713e-07	1.95887e-06		PTGER4	8.68903	-2.7429	0.000177092	0.0021857
UCP2	13.5367	-2.00715	1.60695e-07	1.98178e-06		BLOC1S5	9.07246	-1.35781	0.000177313	0.00218673
DNAJC10	11.9241	-1.62785	1.61409e-07	1.98903e-06		ALDH7A1	8.95431	1.38129	0.000178299	0.00219716
PLEKHB1	6.27501	3.47686	1.62654e-07	2.00136e-06		MCOLN1	10.6469	0.921596	0.000178444	0.00219719
GPR84	10.2918	-2.96105	1.62663e-07	2.00136e-06		PANX1	9.41399	-1.58516	0.000178643	0.00219719
ZMYM4	10.491	1.15387	1.62866e-07	2.00228e-06		NIPA1	7.78191	-2.07402	0.00017874	0.00219719
MELK	6.11346	-4.29512	1.65185e-07	2.02921e-06		DYNLT3	9.66926	1.10179	0.000178859	0.00219719
MKNK2	10.1287	2.30038	1.66064e-07	2.03843e-06		STPG1	6.32337	-2.12111	0.000179982	0.00220926
HFE	8.32376	-2.79091	1.66543e-07	2.04271e-06		FBLIM1	3.28453	-2.78775	0.000182063	0.00223307
MEG3	3.77467	5.36868	1.67766e-07	2.05593e-06		MCF2L.AS1	3.28385	-2.22882	0.000183015	0.002243
TXNRD3	5.86912	-3.33734	1.67881e-07	2.05593e-06		COX11	9.04933	0.770389	0.000184744	0.00226243
DHX35	8.64525	-2.61337	1.68053e-07	2.05643e-06		CAMK2D	10.2192	1.52709	0.0001861	0.00227726
KCND3	2.98742	4.10832	1.68234e-07	2.05705e-06		ALG9	8.94614	-1.74253	0.000186573	0.00228129
ZMPSTE24	10.8454	-2.81503	1.68693e-07	2.06106e-06		PVT1	5.43716	-2.66276	0.000187965	0.00229653
MMP24	7.3805	2.84394	1.74249e-07	2.12729e-06		ZNF460	7.02041	-3.29105	0.00018891	0.00230628
TMEFF1	4.33228	3.46463	1.74842e-07	2.13288e-06		HPS3	11.1713	1.13376	0.000189249	0.00230863
SEMA6C	5.25742	3.99642	1.75102e-07	2.1344e-06		KCNC4	4.85304	2.59854	0.000190677	0.00232425
FYN	6.2724	3.9783	1.75569e-07	2.13844e-06		TMEM176B	11.9929	2.26891	0.000191117	0.00232781
STRN4	10.3522	1.77061	1.76031e-07	2.14206e-06		PVRIG2P	6.91986	-2.28325	0.000191808	0.00233354
CCNB2	7.30354	-3.86903	1.7616e-07	2.14206e-06		CEP120	8.78562	-1.86521	0.000191883	0.00233354
OPRL1	8.68492	-2.33471	1.76353e-07	2.14206e-06		SUZ12P1	7.11384	-2.00585	0.00019277	0.00234252
DTWD2	7.35061	-3.13774	1.7641e-07	2.14206e-06		WDR7	9.55038	-1.86628	0.000194355	0.00235842
LARP6	3.074	3.35097	1.78706e-07	2.16827e-06		SLC5A10	5.93201	-2.18961	0.00019457	0.00235842
SREBF1	10.5081	1.87918	1.80184e-07	2.18452e-06		SGF29	8.30857	-2.18685	0.000194622	0.00235842
SLC4A11	4.61751	-4.02974	1.80669e-07	2.18872e-06		HLA.DRA	13.9821	2.28982	0.000194677	0.00235842
ARMCX5	8.25227	-2.56635	1.82673e-07	2.2113e-06		BEST1	14.389	1.03516	0.000198978	0.00240737
ZNF462	3.90046	4.13554	1.83068e-07	2.21437e-06		CCP110	8.96972	-1.81032	0.000199097	0.00240737
ZNF440	7.85807	-2.61745	1.83459e-07	2.21741e-06		CXCR2	7.11897	-3.15463	0.000199176	0.00240737
GDAP1L1	3.45407	4.72763	1.84533e-07	2.22867e-06		ZMPSTE24	10.8454	-1.91436	0.000199331	0.0024074
CXXC5	8.75985	2.26183	1.84724e-07	2.22928e-06		MLLT10	8.6427	-1.54966	0.000199576	0.00240809
NCS1	6.18298	4.13787	1.85058e-07	2.2316e-06		POLQ	5.37813	-3.00081	0.000199925	0.00240809
LHFPL4	3.88783	4.32215	1.86373e-07	2.24574e-06		FUBP1	10.1724	-1.39537	0.000199934	0.00240809
FAM229B	5.01424	3.13777	1.88104e-07	2.26487e-06		DEPDC5	8.3726	-2.35287	0.000199999	0.00240809
ARFGEF3	2.9624	4.32787	1.902e-07	2.28835e-06		NKD1	4.44004	-2.27325	0.000200472	0.00241193
ZNF718	6.96606	-2.90454	1.90444e-07	2.28954e-06		TIGD2	7.36018	-1.84646	0.000201044	0.00241697
AGTRAP	10.88	-1.55693	1.91088e-07	2.29553e-06		CCPG1	11.2991	0.859636	0.000201662	0.0024225
CENPP	8.436	-2.31791	1.91233e-07	2.29553e-06		TMEM135	8.18103	-2.1825	0.000201929	0.0024225
PEX13	9.25087	-2.35358	1.93522e-07	2.32028e-06		TMEM222	10.2958	0.859316	0.000201964	0.0024225
MOCOS	4.43563	-4.2182	1.93589e-07	2.32028e-06		TAPBP	13.4475	0.876336	0.000202157	0.00242296
CDH11	3.50488	4.26886	1.94544e-07	2.32995e-06		IBA57	7.14935	-2.24059	0.000202443	0.00242455
OASL	7.26175	-5.0935	1.97398e-07	2.36233e-06		ADGRE5	10.2739	-2.4484	0.000202771	0.00242553
B4GAT1	9.085	2.01662	1.99571e-07	2.38653e-06		MFNG	11.3411	0.961412	0.000202842	0.00242553
MBOAT2	5.76254	3.58764	2.05231e-07	2.45235e-06		DZIP1	2.65526	-2.69504	0.000202987	0.00242553
PPM1N	7.8942	-2.43329	2.06902e-07	2.47044e-06		MNDA	11.1618	-1.98488	0.000203648	0.00243159
WDR89	8.06264	-2.73535	2.09577e-07	2.50048e-06		ALPK3	6.0776	-2.39751	0.000205443	0.00245117
FRA10AC1	8.51203	1.56149	2.10324e-07	2.5075e-06		TMEM176A	10.686	2.18877	0.000207041	0.00246837
TXLNB	6.31897	-3.69253	2.11312e-07	2.51737e-06		LUC7L2	11.2534	0.695982	0.000207624	0.002473
TMEM200B	6.47612	2.64139	2.11884e-07	2.52058e-06		ARSA	10.5359	1.13193	0.000207744	0.002473
CCL8	7.02141	-5.14039	2.11901e-07	2.52058e-06		C1orf198	8.698	0.934658	0.000208478	0.00247987
KIF5A	3.25395	5.84094	2.12476e-07	2.52551e-06		DDX46	10.6012	0.67976	0.000209101	0.0024854
RASSF1.AS1	7.02581	-2.68854	2.12855e-07	2.52812e-06		ARMT1	10.0736	-1.39311	0.000209379	0.00248683
GK	8.51276	-3.64606	2.13626e-07	2.53536e-06		WDPCP	7.28273	1.64793	0.000209708	0.00248826
ANXA3	5.6853	-4.52951	2.13967e-07	2.5375e-06		CCNB2	7.30354	-2.62589	0.000209815	0.00248826
GNB1	11.5031	1.57009	2.14292e-07	2.53944e-06		C19orf12	8.97639	-1.33373	0.000210249	0.00249153
ENHO	4.24881	4.41641	2.14648e-07	2.54175e-06		DUSP4	6.29227	-3.08722	0.000211499	0.00250446
DCAF7	11.7964	0.865796	2.14977e-07	2.54374e-06		METTL13	9.81598	-1.3675	0.0002119	0.00250732
HOOK2	9.09785	-1.87481	2.15325e-07	2.54594e-06		PLIN3	11.8277	0.922625	0.000212415	0.00251153
ZBTB47	6.5973	2.84521	2.15742e-07	2.54763e-06		CEP95	8.92126	-1.30916	0.000213869	0.00252683
NOTCH3	3.69815	3.98313	2.15791e-07	2.54763e-06		ANKS1A	9.7438	-1.58437	0.000214204	0.00252889
PARP12	8.65781	-3.82193	2.16067e-07	2.54897e-06		ATP6V0E2.AS1	7.22794	1.10922	0.00021592	0.00254725
ANKRD42	8.02179	-2.67238	2.16343e-07	2.55033e-06		COQ4	9.26647	0.92293	0.000216614	0.00255352
B9D2	7.21352	-2.9612	2.17421e-07	2.56112e-06		LINC00652	2.54081	-2.62588	0.000216792	0.0025537
SKP2	9.27397	-2.89217	2.19124e-07	2.57921e-06		PHF3	10.5928	0.92554	0.000217373	0.00255864
ZNF10	7.13815	-2.77014	2.19284e-07	2.57921e-06		CENPC	8.89477	-1.72126	0.000217838	0.00256133
KLF6	13.1534	-1.69192	2.20184e-07	2.58785e-06		ATF7	9.5262	1.26219	0.000217927	0.00256133
ZMAT2	10.0499	1.20653	2.21485e-07	2.60058e-06		MORN1	6.21317	-1.89514	0.000218873	0.00257053
TTC13	9.37114	1.3566	2.21596e-07	2.60058e-06		POPDC2	5.74447	-1.86354	0.000219046	0.00257065
LYPD5	3.68077	-3.60272	2.23132e-07	2.61665e-06		LINC00921	5.88636	-2.04468	0.000220363	0.00258418
TFB2M	8.05901	-2.80792	2.2516e-07	2.63847e-06		SSC4D	4.46645	-2.53723	0.000220957	0.00258865
LINC00654	4.83716	-3.51279	2.25404e-07	2.63937e-06		TEX9	3.97251	-1.90595	0.000221072	0.00258865
PEX5	8.90873	1.44369	2.29256e-07	2.68249e-06		SZRD1	10.5775	0.77389	0.000222187	0.00259977
FAM213A	9.64585	1.37716	2.30608e-07	2.6963e-06		PIK3CG	10.6495	-2.19598	0.000224303	0.00262258
FAM86C1	5.85376	-2.67987	2.34483e-07	2.73958e-06		NUCB1	12.15	0.941278	0.000225316	0.00263248
P2RX1	6.76138	-3.72485	2.36436e-07	2.76035e-06		TIMP2	11.6099	1.67117	0.000225757	0.00263567
PPFIA3	5.6943	2.64649	2.37908e-07	2.77548e-06		DKC1	10.3393	0.818136	0.00022627	0.00263971
MDFIC	5.44208	-3.93216	2.3839e-07	2.77905e-06		MRI1	8.87483	-1.89181	0.000226931	0.00264529
ZNF443	6.51864	-3.37743	2.40409e-07	2.80051e-06		MRPS28	9.47381	1.00084	0.000227084	0.00264529
ZNF184	7.94308	-3.37398	2.41647e-07	2.81284e-06		FCF1P2	5.52122	-1.6304	0.000227811	0.0026518
LINC01857	3.06131	-3.812	2.42595e-07	2.8218e-06		ADARB1	5.72035	-2.79934	0.000228888	0.00266236
SLC35F5	10.7127	-2.58665	2.43358e-07	2.82835e-06		TNFSF13	12.2713	1.16095	0.000229236	0.00266445
AGA	8.86712	-2.77642	2.43517e-07	2.82835e-06		UBXN6	9.52558	1.54422	0.00023021	0.00267216
SOX5	4.09634	4.9379	2.43938e-07	2.83116e-06		SLC39A10	10.1374	-1.59268	0.000230239	0.00267216
TRIB2	6.181	4.32473	2.4516e-07	2.84324e-06		NCAPH	6.83171	-2.85299	0.00023078	0.00267647
PPP1R9A	3.26275	3.96239	2.47946e-07	2.87343e-06		LCA5L	3.52558	-2.40885	0.000231029	0.00267739
HCAR2	4.67346	-5.68825	2.48621e-07	2.87915e-06		TMTC4	8.2511	-1.85596	0.00023244	0.00269176
HMMR	6.31062	-4.31458	2.48896e-07	2.88021e-06		KIAA1324	5.23884	-2.92013	0.00023355	0.00270161
DOK4	5.21335	3.58223	2.4988e-07	2.88948e-06		CD68	14.8746	1.10211	0.000233783	0.00270161
SLC25A18	4.03572	3.617	2.50159e-07	2.88964e-06		ALKBH1	8.83833	-1.5152	0.000233805	0.00270161
LIN7A	4.55708	4.50867	2.50261e-07	2.88964e-06		MON1B	10.8197	0.806281	0.000236414	0.00272976
CDKN2AIP	9.58358	-2.6582	2.55292e-07	2.94557e-06		RECQL5	9.09094	-2.23423	0.000236879	0.0027327
CEACAM4	6.18072	-3.71256	2.56738e-07	2.95966e-06		DUSP15	4.92362	1.63892	0.000237015	0.0027327
CLEC1A	5.72073	-4.26357	2.56889e-07	2.95966e-06		C6orf120	10.4746	0.7804	0.000237952	0.00274149
TMEM8B	7.26643	2.15904	2.57534e-07	2.96493e-06		LACC1	10.7311	1.36098	0.00023852	0.00274602
M6PR	13.1039	-1.44766	2.61022e-07	3.00239e-06		FNDC3B	10.6843	1.11468	0.000240118	0.00276241
CCDC77	7.81057	-1.5675	2.61213e-07	3.00239e-06		RASSF1.AS1	7.02581	-1.82056	0.000240494	0.00276472
BLVRB	11.239	-1.87633	2.61359e-07	3.00239e-06		ZDHHC4	9.93084	0.825032	0.000241149	0.00277022
IL17D	3.44667	3.21833	2.61656e-07	3.00361e-06		NBPF14	7.30566	1.10866	0.000241489	0.00277211
ZNF700	8.91035	-2.97439	2.63447e-07	3.01888e-06		SP100	11.5617	0.970042	0.000241939	0.00277522
NDC1	8.84389	-2.81151	2.63474e-07	3.01888e-06		PURA	8.70038	1.77426	0.000242112	0.00277522
CHI3L2	5.36303	-4.62652	2.63561e-07	3.01888e-06		EIF2AK3	7.85262	-2.09326	0.000242316	0.00277554
LRRK2	9.47344	-3.25796	2.63816e-07	3.01962e-06		ZSCAN31	5.49668	-2.73514	0.000242977	0.00278109
DGKA	10.2924	-3.02127	2.64645e-07	3.0269e-06		SLC45A4	7.9587	-1.97951	0.000244262	0.00279377
NPTX2	2.66298	3.72897	2.66069e-07	3.04098e-06		BPI	3.99782	-2.75833	0.000244543	0.00279495
SPATA13	10.2087	-3.2309	2.66688e-07	3.04585e-06		ANXA7	11.7508	0.802982	0.000245913	0.00280858
CISH	9.07537	-4.369	2.67258e-07	3.05015e-06		TMEM182	5.78651	-2.40093	0.000247036	0.00281789
CMTR2	10.2831	-2.68628	2.69102e-07	3.06897e-06		PNKD	11.3427	1.26105	0.000247086	0.00281789
STON2	7.99776	4.11283	2.69315e-07	3.06918e-06		HEXB	12.7114	1.03582	0.00024769	0.00282208
NCAM1.AS1	2.45835	2.8811	2.71308e-07	3.08966e-06		ZNF611	8.58392	-2.07837	0.000247812	0.00282208
WARS	11.8246	-2.19086	2.74147e-07	3.11811e-06		CD27.AS1	7.80734	-2.2869	0.00025029	0.00284695
TP73.AS1	9.03299	-2.21241	2.74256e-07	3.11811e-06		C21orf58	6.278	-2.21957	0.000250516	0.00284695
REEP1	5.9092	4.78866	2.744e-07	3.11811e-06		PKM	13.9134	0.877154	0.000250538	0.00284695
HSD11B1	2.00365	-3.50196	2.74913e-07	3.12169e-06		INTS6L	8.59675	-2.10899	0.000251697	0.00285807
PTPRA	10.4447	1.03899	2.75707e-07	3.12846e-06		ZNF253	5.97924	-2.00364	0.000253767	0.00287949
DET1	6.76979	-2.36939	2.77215e-07	3.1433e-06		HUWE1	10.8932	1.0246	0.000254354	0.00288408
LAMP3	4.56545	-4.61077	2.78803e-07	3.15904e-06		CCL18	2.8854	2.97997	0.000258963	0.00292821
INA	4.18916	4.35413	2.79464e-07	3.16421e-06		LYRM2	10.0093	0.79177	0.000259099	0.00292821
SIGLEC9	10.7633	-2.9719	2.79662e-07	3.16421e-06		GALT	9.62552	0.813167	0.000259109	0.00292821
ABCG1	10.4473	2.83011	2.8087e-07	3.1756e-06		GYPC	10.1829	1.49025	0.00025935	0.00292821
ZNF345	6.82931	-2.84271	2.82265e-07	3.18909e-06		QRICH1	10.8588	-1.15926	0.000259361	0.00292821
SLCO4A1.AS1	2.58028	-3.3902	2.82609e-07	3.19069e-06		KCNQ5	2.816	-2.69694	0.00025948	0.00292821
AKR1C3	2.72304	4.23429	2.84241e-07	3.20682e-06		RMDN1	10.048	0.667768	0.000259547	0.00292821
PLAUR	11.7764	-2.70311	2.9366e-07	3.31071e-06		LAYN	2.87124	2.61786	0.00026049	0.00293676
UCHL1	6.15289	4.43088	2.94419e-07	3.31689e-06		UTP3	8.65413	-1.83448	0.00026257	0.00295688
HLA.DQA1	9.56099	4.60245	2.97569e-07	3.34998e-06		LIME1	6.32214	-2.65612	0.000262651	0.00295688
SETBP1	6.64643	4.23147	3.01606e-07	3.39301e-06		BCL2	7.35971	-1.92778	0.000262866	0.00295718
OIP5	5.81296	-3.49935	3.05561e-07	3.4334e-06		HENMT1	8.45198	-1.93701	0.000263052	0.00295718
STAT5A	10.7685	-1.75219	3.05632e-07	3.4334e-06		RELA	10.997	0.708655	0.000263918	0.0029648
LY75	8.74413	-3.77465	3.07528e-07	3.45225e-06		CDIPT	10.7708	0.974772	0.000264158	0.0029649
RDX	10.4532	1.16835	3.09077e-07	3.46716e-06		AREL1	10.1161	-2.17197	0.000264303	0.0029649
PTGIR	5.40085	-4.94963	3.09715e-07	3.46974e-06		LYSMD1	6.95264	-1.90839	0.000265274	0.00297293
RAC2	11.6555	-1.83013	3.09747e-07	3.46974e-06		NOM1	8.58146	-1.84205	0.000265397	0.00297293
PHIP	11.4564	1.11978	3.10341e-07	3.47252e-06		KLC2	7.60438	-1.53833	0.000265826	0.00297452
CST5	2.09925	2.0854	3.10436e-07	3.47252e-06		BSG	13.169	0.860969	0.000265916	0.00297452
IL1R2	4.3415	-5.47518	3.15767e-07	3.52964e-06		PIGU	8.82506	-1.73961	0.000267675	0.00299208
ALOX5	12.8328	1.53046	3.16219e-07	3.5322e-06		MAP7	6.3491	-2.36087	0.000270949	0.00302652
CCL3	11.7252	-2.90939	3.17567e-07	3.54474e-06		PC	9.11265	-1.71332	0.000271153	0.00302666
HLA.DOA	8.44055	5.10192	3.17846e-07	3.54534e-06		ZMAT1	7.0997	-2.84094	0.000273111	0.00304498
PEX10	9.70379	1.35859	3.19525e-07	3.56155e-06		ANKRD36	7.35574	-2.08274	0.000273181	0.00304498
ILDR2	2.22081	3.59445	3.2026e-07	3.56722e-06		IFI27L2	8.94914	1.45407	0.000275025	0.00306338
ALKBH1	8.83833	-2.19376	3.21236e-07	3.57403e-06		MPC1	9.99167	0.811378	0.000275807	0.00306992
ITPK1	10.4359	1.85244	3.21325e-07	3.57403e-06		LINC00888	7.34076	-1.72834	0.00027655	0.00307601
PRR29	7.52975	-3.32726	3.2165e-07	3.57513e-06		SLC19A2	6.93829	-2.64082	0.000276822	0.00307686
SECISBP2L	9.87736	1.40502	3.22831e-07	3.58572e-06		WDHD1	6.97364	-2.45575	0.000277875	0.00308489
FBLN1	2.96913	4.39299	3.27619e-07	3.63634e-06		PPARGC1B	8.60782	-2.46142	0.000277985	0.00308489
ASAP3	3.43404	3.74071	3.29609e-07	3.65585e-06		PLPP7	5.59697	-2.25253	0.000278132	0.00308489
MAPK8	8.59296	1.68556	3.31509e-07	3.67434e-06		UVSSA	8.68447	-2.18343	0.000279067	0.00309309
EDA	5.78887	-3.77554	3.33055e-07	3.68888e-06		FNDC5	3.47143	2.38233	0.000279324	0.00309376
RING1	8.54193	1.52243	3.34537e-07	3.70019e-06		KDM3A	10.17	-1.81861	0.00028175	0.00311844
TCAF2	3.89812	-3.18777	3.34546e-07	3.70019e-06		NUP88	10.0419	-1.55881	0.000283412	0.00313464
CYB5R3	11.6662	0.963174	3.35698e-07	3.71033e-06		CDAN1	8.05263	-2.01313	0.000283912	0.00313797
C18orf21	8.00574	-2.61547	3.38922e-07	3.74334e-06		LRMP	10.4132	-1.8412	0.000284811	0.00314569
ELOVL1	11.1067	-1.3571	3.42766e-07	3.78315e-06		DRG2	9.9306	0.645273	0.000285682	0.00315311
NR2C1	9.18247	-2.57143	3.43492e-07	3.78851e-06		BST1	6.11283	-2.55876	0.00028637	0.00315651
ZBTB9	7.95717	-3.01632	3.5008e-07	3.85847e-06		BDNF	3.49756	-2.6386	0.000286391	0.00315651
IRAK2	9.48087	-3.22831	3.50429e-07	3.85961e-06		ERP29	12.0744	0.922608	0.000287183	0.00316303
MAPRE3	7.16592	2.36754	3.52592e-07	3.88073e-06		LPAR1	8.87007	2.42596	0.000288405	0.00317426
SYNE3	5.89724	-4.63921	3.54348e-07	3.89734e-06		CCDC126	8.13214	-1.98041	0.000289855	0.00318568
IL15	3.52715	-4.18402	3.55142e-07	3.9019e-06		CAMKK2	9.77295	-1.84718	0.000290008	0.00318568
SEPSECS	8.95062	-2.83841	3.55258e-07	3.9019e-06		TMEM179B	11.0073	0.953137	0.000290049	0.00318568
PFKFB4	8.68892	-2.89621	3.55544e-07	3.90232e-06		VEZF1	9.95538	-1.28142	0.000290502	0.00318662
FPR2	7.56054	-5.21817	3.56239e-07	3.90722e-06		ARL17A	5.14273	-1.70157	0.000290539	0.00318662
ARHGEF26	3.76314	5.00889	3.56728e-07	3.90986e-06		HS3ST2	4.92732	2.6031	0.000290915	0.00318853
OSM	7.16484	-4.41593	3.60159e-07	3.94473e-06		WDR92	7.64967	-1.84254	0.000291372	0.00319132
LINC00920	5.50926	-3.29224	3.63429e-07	3.97778e-06		TROAP	5.76497	-3.20329	0.000292661	0.00320322
HIVEP3	8.89565	2.53597	3.6788e-07	4.02138e-06		PLAU	10.3791	2.01445	0.000295231	0.0032291
MANEA	8.85523	-3.01744	3.68003e-07	4.02138e-06		ASB16.AS1	7.74624	-1.61268	0.000300053	0.00327957
LPAR6	12.7846	-1.68157	3.68178e-07	4.02138e-06		RAD51D	8.53387	-2.15945	0.000300981	0.00328641
MUTYH	8.53572	-2.68954	3.69761e-07	4.03587e-06		ATRAID	11.6688	0.836542	0.000301096	0.00328641
SETD4	8.30912	-2.5405	3.70412e-07	4.04018e-06		TWNK	7.56823	0.914712	0.000301387	0.00328731
SULF2	7.35562	3.44963	3.70744e-07	4.04089e-06		CMTM3	11.8792	1.07708	0.000301857	0.00329016
MAP7	6.3491	-3.43509	3.70989e-07	4.04089e-06		PLCB1	4.34432	-2.7298	0.000302838	0.00329858
DTX3L	10.2781	-3.36963	3.73967e-07	4.06898e-06		BCKDHB	7.9739	-1.88945	0.000303938	0.00330826
TRIM46	4.53022	4.53667	3.74085e-07	4.06898e-06		RHOC	10.9514	1.17103	0.00030501	0.00331764
LARP1	11.343	1.2748	3.7569e-07	4.08362e-06		NEK2	4.97924	-3.27304	0.000306098	0.00332718
P4HTM	8.74526	1.66675	3.78446e-07	4.11074e-06		IQCE	8.14144	2.06315	0.000306708	0.00333121
TRAF3IP2.AS1	6.06945	2.06601	3.79527e-07	4.11964e-06		BZW2	9.44871	-1.45221	0.000306892	0.00333121
NISCH	11.9255	1.15064	3.80032e-07	4.1207e-06		HK3	9.59846	-2.39189	0.000307146	0.00333168
B4GALNT1	2.95231	4.57391	3.80147e-07	4.1207e-06		DLEU2	7.34025	1.27058	0.000308469	0.00334373
FCRL6	3.92299	-4.47825	3.83759e-07	4.157e-06		GAB3	9.96032	-2.18801	0.000309488	0.00335027
RWDD2B	4.91332	3.72891	3.84265e-07	4.15961e-06		UBE2Q2P2	3.66637	-1.90613	0.000309498	0.00335027
MFSD2B	5.67406	2.29992	3.85917e-07	4.17463e-06		FCGR2A	13.5903	1.27262	0.000310434	0.0033581
ACSL5	9.73106	-3.35373	3.86679e-07	4.18001e-06		REM2	4.30902	-2.75912	0.000311252	0.00336464
LMTK3	3.35292	2.9208	3.91168e-07	4.22563e-06		HELLS	6.29944	-2.35094	0.000311531	0.00336535
GSAP	9.61491	-2.74256	3.91503e-07	4.22636e-06		ZNF879	7.05336	-2.23265	0.000313083	0.00337898
PYGO1	2.99467	3.97675	3.93356e-07	4.24346e-06		ERCC6L2	9.21299	-1.51866	0.000313222	0.00337898
LHFPL2	12.13	-3.25467	3.98739e-07	4.29858e-06		C9orf66	8.0288	-2.00817	0.000317292	0.00342055
MPPED1	2.90786	4.31065	3.99034e-07	4.29882e-06		TBK1	10.1463	-1.70126	0.000317803	0.00342371
ROCK2	9.78897	1.74043	4.00557e-07	4.31228e-06		SQSTM1	13.3205	0.915113	0.000318315	0.00342689
ICOSLG	4.66694	-2.08483	4.02551e-07	4.32869e-06		ZNF304	8.03544	-2.11638	0.000318993	0.00343184
SRPK2	9.65292	1.10394	4.02631e-07	4.32869e-06		PEX6	8.7296	-1.9396	0.000319319	0.003433
SLC29A3	10.8801	-1.99869	4.04288e-07	4.34355e-06		U2SURP	10.8819	-0.89118	0.000321481	0.0034539
FAM171A2	2.5029	3.13391	4.06928e-07	4.36893e-06		ZBTB39	8.1888	-2.13656	0.000321736	0.00345428
TMIGD3	12.3917	-2.41594	4.10184e-07	4.40089e-06		HLA.DRB5	10.6698	2.67546	0.000323122	0.0034668
FANCC	6.85732	-3.25543	4.13334e-07	4.43167e-06		SDHAF4	6.6791	-2.06014	0.000323595	0.00346951
LINC01426	3.83883	-2.88163	4.16141e-07	4.45873e-06		CC2D2B	4.84992	-1.5034	0.000324399	0.00347576
NCKAP1	6.06821	4.53802	4.17833e-07	4.47382e-06		ZDHHC6	10.408	-0.847877	0.000326125	0.00348723
CXCL10	6.04225	-6.12831	4.18229e-07	4.47502e-06		MYO15B	8.82548	-1.79593	0.000326129	0.00348723
PRIM1	7.90383	-2.93699	4.2044e-07	4.49563e-06		ZNF362	9.55756	-1.24041	0.000326133	0.00348723
ABAT	8.42406	2.97682	4.2285e-07	4.51833e-06		FAM111A	9.93304	-1.7971	0.000326825	0.00349226
CCNA1	2.94782	-3.49207	4.27619e-07	4.56619e-06		RTEL1	8.61263	-2.09269	0.000328035	0.00350282
TBC1D23	9.98261	-2.16175	4.28659e-07	4.5742e-06		KIF15	5.79454	-3.05701	0.000329425	0.0035133
CADM4	4.35487	3.47257	4.29143e-07	4.57626e-06		FLNB	6.97214	-3.19584	0.000329463	0.0035133
LINC00674	8.52677	1.37351	4.31992e-07	4.60354e-06		SH3BGRL	13.0162	0.869789	0.000330982	0.00352711
NR2F2	3.35281	3.99342	4.32489e-07	4.60572e-06		ITPA	10.1711	0.936622	0.000332401	0.00353985
ZNF652	9.77743	1.56952	4.32929e-07	4.60729e-06		CHSY3	4.51917	-2.48258	0.000333536	0.00354953
NUDT19	7.75639	-2.28144	4.34577e-07	4.62171e-06		AKAP13	12.4039	0.997536	0.000333993	0.003552
MS4A7	13.8146	-1.60002	4.35437e-07	4.62773e-06		ZNF224	9.41706	-1.76878	0.000337002	0.00357948
P4HA1	11.3896	-1.61161	4.35935e-07	4.6299e-06		COX6A1	11.0561	1.08305	0.000337032	0.00357948
ARAP2	7.76238	-2.98694	4.38808e-07	4.65728e-06		CCDC152	11.8612	2.22919	0.000337635	0.00358348
SLC24A3	2.93953	4.21156	4.39503e-07	4.66152e-06		FAM208A	9.99058	-1.70829	0.000339612	0.00360035
PDIA5	7.57784	-2.55899	4.43204e-07	4.6976e-06		KLF5	3.19235	-2.63851	0.000339681	0.00360035
FAM57B	2.79171	4.08538	4.44934e-07	4.71277e-06		C6orf201	7.57263	0.785727	0.000341087	0.00361282
PTPN7	8.33958	-4.50601	4.45772e-07	4.71848e-06		FAM107A	4.75324	2.61823	0.000342787	0.00362838
SCLT1	8.66882	-2.3416	4.46295e-07	4.72085e-06		NUP205	9.85763	-1.88809	0.0003475	0.00367581
MS4A14	10.5709	-1.63546	4.46699e-07	4.72194e-06		JAG1	8.57648	-2.56433	0.000349158	0.00369087
ZNF132	6.24514	-2.96147	4.47141e-07	4.72345e-06		KHDRBS2	3.42788	-2.94881	0.000352064	0.00371908
SHROOM3	2.65478	4.0954	4.49578e-07	4.74602e-06		ZNF136	8.62526	-1.93614	0.000356181	0.00376006
TIAM2	7.1346	2.33038	4.49917e-07	4.74641e-06		CHN2	8.57687	-1.93772	0.000357046	0.00376666
ANAPC4	9.49859	-2.70653	4.53374e-07	4.77968e-06		CC2D1B	9.316	-2.03695	0.000357666	0.00377069
LINC01088	2.63246	3.15785	4.5396e-07	4.78266e-06		POLR1E	7.88193	1.37364	0.000358638	0.00377636
ZNF503.AS1	2.71239	-3.70173	4.56793e-07	4.80929e-06		POT1	9.05787	-1.78507	0.000358684	0.00377636
EEF2	13.4783	1.45224	4.58893e-07	4.82818e-06		WDFY2	10.5758	0.917457	0.000360227	0.00378759
C8orf76	8.98087	-2.26037	4.62111e-07	4.85879e-06		ABHD4	9.91803	0.911469	0.00036023	0.00378759
SPOCK2	3.60384	4.27348	4.62554e-07	4.86021e-06		ZNF419	7.53652	-1.919	0.000361978	0.00380342
CENPI	4.97907	-3.39714	4.6304e-07	4.86207e-06		XAF1	9.45627	-2.49132	0.000363746	0.00381945
MXRA8	5.32672	3.76881	4.66623e-07	4.89644e-06		FBXL20	9.3718	-1.51045	0.000364753	0.00382626
SLC22A4	4.4919	-3.47734	4.68692e-07	4.91488e-06		NDUFAF3	10.7217	0.815429	0.00036488	0.00382626
MCOLN3	3.14793	-3.79019	4.70556e-07	4.93114e-06		ZFP2	3.6918	-2.5244	0.000366069	0.00383617
ADGRB1	2.55853	3.49483	4.74099e-07	4.96497e-06		AURKA	7.59668	-2.32115	0.000366362	0.0038367
ACER2	3.98226	-4.10182	4.75324e-07	4.97449e-06		PDSS2	8.47176	-1.83223	0.000367754	0.00384688
CELF3	3.08593	3.48572	4.75877e-07	4.97697e-06		PGBD4	6.23566	-2.23082	0.000367822	0.00384688
TDRKH	8.50309	-3.00899	4.7852e-07	4.99856e-06		AASS	5.39318	-3.07146	0.000369449	0.00386133
POLR3G	5.26243	-2.5601	4.78575e-07	4.99856e-06		CCDC43	9.41849	0.579587	0.00037015	0.00386418
LINC01473	3.76792	-2.69921	4.80625e-07	5.01664e-06		SPECC1	10.5985	1.028	0.000370212	0.00386418
NTM	4.54122	4.6191	4.88816e-07	5.09876e-06		ABHD10	9.67211	-1.52226	0.00037106	0.00386823
DACH1	3.65677	3.33349	4.89214e-07	5.09954e-06		BORCS8.MEF2B	7.95087	1.60178	0.000371673	0.00386823
ZNF714	8.70588	1.7961	4.95956e-07	5.1664e-06		CARF	7.75975	-2.18861	0.000371697	0.00386823
CCL22	6.27115	-4.30894	4.98135e-07	5.18567e-06		ATG4D	8.27314	-1.83139	0.000371746	0.00386823
RSPRY1	10.2032	1.00486	4.98873e-07	5.18993e-06		RPL32P3	7.25455	-1.57817	0.000371919	0.00386823
MSI1	2.58468	3.50471	4.9979e-07	5.19604e-06		CD1A	5.14604	-2.80578	0.000372073	0.00386823
TRIM44	11.3614	0.871706	5.01448e-07	5.20984e-06		ZNF81	6.63434	-2.77017	0.000373935	0.00388503
ZBTB5	7.5637	-3.31065	5.01843e-07	5.2105e-06		PIP5K1A	10.1207	-1.28343	0.000374785	0.0038913
DLGAP1	3.93931	4.43875	5.05561e-07	5.24242e-06		ACBD5	10.1466	0.97608	0.000375789	0.00389915
BDH1	8.40384	-2.8237	5.05582e-07	5.24242e-06		PDIA5	7.57784	-1.72682	0.000378247	0.00392207
GATAD2B	9.37495	1.74003	5.06462e-07	5.2481e-06		MED12L	7.96442	-1.89086	0.000378838	0.00392562
PRKDC	11.134	1.61194	5.06831e-07	5.24847e-06		PXN.AS1	8.54143	1.21768	0.000380994	0.00394536
ABRACL	9.92094	-1.76443	5.12362e-07	5.30075e-06		DOPEY2	9.57447	-1.62976	0.000381473	0.00394773
TCEA2	8.5973	1.83051	5.12553e-07	5.30075e-06		ARL17B	3.23621	-1.79853	0.000382439	0.00395395
MSH5	7.85199	-2.93085	5.19985e-07	5.37409e-06		MRVI1	8.38001	-2.09905	0.000382575	0.00395395
R3HCC1L	9.23921	-1.89606	5.23266e-07	5.40446e-06		MFAP3	9.2862	-2.01589	0.000384863	0.00397498
AMDHD1	4.51606	-4.67906	5.24251e-07	5.40916e-06		SPOCK2	3.60384	2.88502	0.00038519	0.00397575
MPHOSPH8	10.1882	1.15292	5.24408e-07	5.40916e-06		TMEM220.AS1	3.30912	2.21081	0.000385693	0.00397835
FASTKD1	9.28211	-2.63456	5.2537e-07	5.41554e-06		RBM5.AS1	7.6347	-1.87637	0.000387527	0.00399464
TRNP1	2.32612	2.92705	5.27833e-07	5.43737e-06		TMEM205	10.2523	1.0041	0.000388381	0.00399935
ZNF326	9.55075	1.40245	5.32524e-07	5.48211e-06		CREB3L2	10.6419	1.16247	0.000388491	0.00399935
SURF4	12.5515	-1.02864	5.33038e-07	5.48382e-06		MANEA	8.85523	-2.01493	0.000389275	0.0040048
MTAP	9.63343	-1.42196	5.33488e-07	5.48487e-06		HACL1	9.02466	-1.50304	0.000391431	0.00402288
WRB	9.57008	1.27069	5.34188e-07	5.48849e-06		COPS7A	11.0894	0.554473	0.000391542	0.00402288
SLC38A6	8.21199	-3.61945	5.40116e-07	5.54578e-06		HERC5	8.44805	2.18427	0.00039402	0.00404362
TDRD10	4.80759	-3.71949	5.42383e-07	5.56468e-06		NDUFS4	9.50931	0.897468	0.000394263	0.00404362
PRR19	6.22769	2.22911	5.42663e-07	5.56468e-06		RAVER1	9.72196	0.976355	0.00039433	0.00404362
SYBU	3.562	5.71772	5.44695e-07	5.58188e-06		PDXK	12.3257	1.04799	0.000395133	0.00404922
CACNA2D4	7.4755	-3.60571	5.50283e-07	5.63549e-06		GHET1	2.94079	-2.39634	0.000395921	0.00405206
ACOT7	7.99064	1.87185	5.51437e-07	5.64199e-06		CHST15	10.7811	-2.08329	0.000396064	0.00405206
HIST2H2BF	5.17611	-2.58289	5.51634e-07	5.64199e-06		CTPS2	8.79571	-1.97278	0.000396182	0.00405206
PTPRC	13.6741	-1.86866	5.52559e-07	5.64778e-06		SERPINB6	12.1341	0.906308	0.000398065	0.00406868
DDR2	3.26178	4.27389	5.5675e-07	5.68694e-06		ZNF274	9.0621	-1.72083	0.0004002	0.00408785
CALHM2	9.00291	-2.77242	5.61966e-07	5.73649e-06		ANKZF1	9.74147	-1.53939	0.000401067	0.00409405
PPP1R16A	8.25425	1.55209	5.62866e-07	5.74196e-06		CEPT1	10.6132	0.875872	0.000401598	0.00409682
PDZD8	8.8745	1.73241	5.67407e-07	5.78194e-06		OLFML2B	10.3471	-1.96542	0.000402197	0.00410028
POC5	8.23345	-2.32419	5.67519e-07	5.78194e-06		SCAMP4	10.5017	0.786077	0.000402879	0.00410458
ARPP19	11.4494	1.11812	5.67903e-07	5.78212e-06		VNN3	3.41597	-2.25376	0.000404053	0.00411388
ZNF813	7.00402	-3.22754	5.71782e-07	5.81785e-06		MPV17	10.7979	0.818378	0.000404489	0.00411566
ZGLP1	6.03923	-3.07702	5.72647e-07	5.82289e-06		EIF3IP1	2.76912	1.07926	0.00040534	0.00412165
RGS12	9.93031	1.55154	5.80267e-07	5.89658e-06		CTDSP1	10.0235	1.13219	0.000406328	0.00412904
SMARCA2	10.1149	1.58017	5.81545e-07	5.90538e-06		HLA.B	14.5423	1.33362	0.000407446	0.00413767
TCP11L1	8.88388	-2.27973	5.81883e-07	5.90538e-06		ZNF681	6.0839	-2.15439	0.000407958	0.00413767
IL1B	10.9037	-3.01639	5.83535e-07	5.91833e-06		LMBR1	9.29458	-1.77865	0.000407965	0.00413767
AQP1	2.98269	4.06495	5.84227e-07	5.92154e-06		SELENOP	12.2275	2.22391	0.00041047	0.0041604
PLB1	8.89255	-3.46653	5.87111e-07	5.94695e-06		TOB2	10.152	0.999174	0.000411014	0.00416323
CYBB	14.6889	-1.53833	5.90788e-07	5.98036e-06		PBX4	3.29794	-2.43437	0.000412116	0.00417135
LILRA5	6.89676	-4.11973	5.93214e-07	6.00105e-06		HIST2H2BC	2.80536	-1.38788	0.000412345	0.00417135
OSTM1	11.2872	-1.20614	6.03265e-07	6.09753e-06		RNASEH2B	9.58499	0.891484	0.000413527	0.00418063
ZNF571	6.21603	-2.75149	6.03524e-07	6.09753e-06		GOSR2	10.6389	0.618051	0.000415363	0.00419475
F2R	8.2567	4.00336	6.04025e-07	6.09868e-06		CENPS	6.20469	-1.88238	0.000415716	0.00419475
SFRP1	3.31639	5.49096	6.08284e-07	6.13457e-06		ST6GALNAC6	10.3153	1.03496	0.000415722	0.00419475
ZNF16	7.54263	-3.25604	6.08358e-07	6.13457e-06		MCPH1.AS1	4.90727	-1.58424	0.000416436	0.00419926
PTGS2	6.96683	-4.88617	6.09511e-07	6.14226e-06		SCN4B	4.46972	2.5416	0.000416927	0.00420153
LIX1	3.05733	4.678	6.10616e-07	6.14947e-06		IFI30	14.2483	1.66676	0.000417579	0.00420281
HACL1	9.02465	-2.19988	6.22032e-07	6.25936e-06		PHKA2	9.17322	-1.71353	0.000417588	0.00420281
TIE1	3.82024	-3.92987	6.2253e-07	6.25936e-06		ARSD.AS1	6.90555	-1.77491	0.000418114	0.00420542
MPP2	3.34232	4.66034	6.22719e-07	6.25936e-06		MISP3	4.32244	-2.17246	0.000418547	0.00420709
BCL2	7.35971	-2.73321	6.30142e-07	6.32993e-06		TMEM120A	9.64611	0.947251	0.000419843	0.00421743
EPB41	9.95684	1.51334	6.32773e-07	6.35232e-06		SLC50A1	10.0969	0.912995	0.000420299	0.00421932
PGA5	3.73871	-3.20868	6.33894e-07	6.35952e-06		LY75	8.74413	-2.48522	0.0004209	0.00422267
ZNF853	4.77464	4.56569	6.36439e-07	6.38099e-06		DNMBP	7.52404	-2.43478	0.000421613	0.00422713
RALBP1	9.90657	1.19951	6.40153e-07	6.41414e-06		CDC5L	10.6903	0.638718	0.000424045	0.0042488
SPAG5	7.6724	-3.26932	6.40815e-07	6.4167e-06		HECA	9.88679	-1.42689	0.000425898	0.00426467
LRRC45	7.72229	-2.95555	6.46125e-07	6.46576e-06		GTF2F1	10.6817	0.697188	0.000427389	0.00427687
CCDC71	6.12334	-2.67257	6.49169e-07	6.49211e-06		CXCL12	7.00188	2.13612	0.000431069	0.00431096
RRM2	7.76419	-4.62534	6.53506e-07	6.53133e-06		SELENOF	12.1424	0.760595	0.000433994	0.00433746
SLC29A1	11.6839	-1.5963	6.58902e-07	6.57903e-06		TOR3A	11.26	1.03929	0.000435397	0.00434746
MEGF8	8.81504	2.4357	6.59113e-07	6.57903e-06		DNAAF5	7.09005	-1.96459	0.000435546	0.00434746
CCDC130	9.73757	-2.45438	6.62077e-07	6.60443e-06		POLR3B	7.73685	-1.94991	0.000436616	0.00435538
ATP6V0A2	9.20746	-2.75817	6.65577e-07	6.63514e-06		NMI	9.27416	-2.22057	0.00043903	0.00437669
TULP4	9.99166	1.48321	6.73457e-07	6.70526e-06		NEURL2	6.70145	-2.32301	0.000441655	0.00440008
INTS9	9.10091	-2.71779	6.73462e-07	6.70526e-06		DHX58	8.77518	-2.61872	0.000446146	0.00444202
NCAPH	6.83171	-3.99292	6.74276e-07	6.70913e-06		SCML2	4.6955	-3.06948	0.000449275	0.00447034
SEC22A	9.0638	-2.19755	6.7616e-07	6.72363e-06		EID2	7.02516	-1.92999	0.000451257	0.00448723
EFHD1	2.9852	3.94363	6.77713e-07	6.73483e-06		TBC1D12	9.55605	-1.21618	0.000451589	0.0044877
CRYBB2P1	7.92788	1.48074	6.82574e-07	6.77885e-06		RNASEK	12.8635	1.09964	0.000452756	0.00449646
IFI27L1	7.02763	1.87394	6.94168e-07	6.88966e-06		MRPL1	8.05289	-2.13454	0.000453454	0.00450056
WDR82	10.6234	1.03796	6.94777e-07	6.89137e-06		CMTR2	10.2831	-1.74743	0.000454732	0.0045104
NRP1	11.7887	-2.65276	7.0079e-07	6.94663e-06		CEP78	8.22876	-1.27739	0.000456094	0.00452106
CCDC181	3.37939	3.14542	7.19801e-07	7.1306e-06		FCAMR	2.61656	-1.98286	0.000457394	0.00452938
ASGR2	8.47907	2.57654	7.26235e-07	7.18982e-06		METTL7B	6.03582	3.74411	0.000457572	0.00452938
TMEM154	8.75587	-3.02372	7.2947e-07	7.21731e-06		LINC01128	7.58551	-1.89887	0.000457795	0.00452938
TRMT2A	10.2385	-2.38639	7.30327e-07	7.21757e-06		PCYT1B	3.0634	-2.23237	0.000458415	0.00453267
RABGGTA	9.89676	-1.99596	7.30412e-07	7.21757e-06		PMAIP1	7.9912	-2.45706	0.000458735	0.004533
KIAA0556	8.18559	-2.99508	7.31605e-07	7.22483e-06		SP140	7.17123	-1.95234	0.000459397	0.00453669
JUNB	12.6024	-2.25435	7.34552e-07	7.24831e-06		TREM1	6.88305	-3.17089	0.00046097	0.00454938
PTER	8.84593	-1.46985	7.34903e-07	7.24831e-06		ZNF800	9.11294	-1.7404	0.000461498	0.00455173
ADD1	11.8894	0.873003	7.35969e-07	7.25428e-06		SLC4A2	10.7552	0.947302	0.000463965	0.00457106
NRGN	5.43156	3.12627	7.36629e-07	7.25626e-06		PRIM1	7.90383	-1.94476	0.000464037	0.00457106
SPATA5	7.05209	-2.92661	7.37687e-07	7.26214e-06		TCTE3	5.24696	-2.63363	0.000465224	0.00457988
HK2	11.1429	-2.96727	7.38403e-07	7.26465e-06		RTTN	8.24753	-2.71433	0.000465956	0.00458422
FOXN3	11.4724	1.21311	7.43107e-07	7.30637e-06		TEX30	7.99399	-2.22694	0.000466276	0.00458451
CNTROB	8.75064	-3.02956	7.53741e-07	7.40631e-06		FGD3	11.088	-2.12408	0.000467015	0.00458892
ZNF550	7.29574	-2.79616	7.58357e-07	7.44702e-06		TMEM230	11.0896	0.804679	0.000467495	0.00459077
TEAD1	3.99609	3.65874	7.60262e-07	7.46049e-06		SLC25A38	9.14839	0.91561	0.00046791	0.00459198
CNKSR2	4.14998	5.46573	7.60676e-07	7.46049e-06		AURKAPS1	3.31031	-1.7161	0.000469083	0.00460063
PAFAH1B2	10.3381	1.26623	7.8057e-07	7.65085e-06		ELP2	10.306	-1.34861	0.000471713	0.00462355
TNIK	8.1654	1.8434	7.81752e-07	7.65767e-06		RBFADN	2.7508	-2.08503	0.000472715	0.00463049
SLC39A13	9.90197	-2.87674	7.8244e-07	7.65965e-06		RAD18	7.74057	-1.47561	0.000474637	0.00464643
IQGAP3	7.04255	-4.01449	7.84569e-07	7.67573e-06		KATNBL1P6	3.90555	-1.17183	0.000475947	0.00465636
FCRLB	4.14489	-4.05368	7.89779e-07	7.71967e-06		TK1	8.04138	-2.40551	0.000477446	0.00466813
XAF1	9.45627	-3.58573	7.90041e-07	7.71967e-06		CHMP3	11.1603	0.617339	0.000484017	0.00472944
KIZ	7.71967	-2.51909	7.91173e-07	7.72595e-06		ESF1	9.26671	0.934999	0.000486718	0.00475289
FGFR3	2.64208	3.25144	7.9792e-07	7.78701e-06		LAMP1	11.0928	1.68878	0.000488273	0.00476512
NAPG	9.63697	-1.6863	7.99058e-07	7.79329e-06		SMOX	9.81925	1.12154	0.00049027	0.00478165
KCNN4	5.96371	-5.57882	8.01459e-07	7.81188e-06		EZH2	8.13038	-1.38879	0.000491514	0.00479082
ASB7	8.59155	-2.63516	8.11664e-07	7.90645e-06		ORAI3	11.2326	0.825267	0.00049537	0.00482541
MEGF10	3.28469	3.82098	8.33738e-07	8.11645e-06		MRPL43	9.77	0.733795	0.000496233	0.00482878
FAS	8.6891	-2.91219	8.36084e-07	8.13427e-06		ELK3	10.4716	-1.71828	0.000496328	0.00482878
MRPL35	9.78913	-1.07274	8.38059e-07	8.14846e-06		CDADC1	7.53333	-1.81914	0.000497083	0.00483314
ZNF133	8.29938	-2.88228	8.45244e-07	8.21101e-06		POLR3F	7.81963	-1.92078	0.000497691	0.00483607
ZBTB4	10.1336	1.62554	8.45535e-07	8.21101e-06		FPR3	8.13422	-3.02369	0.000499148	0.00484714
SEMA5B	3.69675	4.83196	8.46228e-07	8.21269e-06		PPP1R12C	7.88339	-2.00959	0.000499445	0.00484714
LMBR1L	10.314	-2.58523	8.53337e-07	8.27658e-06		LIG1	9.4164	-1.90035	0.000500193	0.00485141
LRCH1	9.3962	-2.9054	8.59213e-07	8.32845e-06		COX18	8.32228	-1.86505	0.000502348	0.00486932
ASTN1	6.25421	5.99151	8.59982e-07	8.33035e-06		ZFP62	8.49908	-1.44238	0.000506613	0.00490764
ARAP3	7.20981	-2.7667	8.60467e-07	8.33035e-06		MVP	11.7876	1.08186	0.000508627	0.00492412
EEF1A2	2.82735	4.02766	8.60997e-07	8.33037e-06		SCRIB	8.07182	1.41728	0.000509927	0.00493367
ATP9A	6.13233	3.56899	8.64592e-07	8.36002e-06		ADGRG6	6.10268	-3.18967	0.000511792	0.00494868
FCAMR	2.61656	-2.89429	8.70523e-07	8.4122e-06		C6orf52	3.32051	-1.89519	0.000513491	0.00495991
DNAJC16	9.08217	-2.94791	8.72487e-07	8.42603e-06		MTRNR2L1	3.88627	2.67999	0.000513582	0.00495991
ZNF30	6.8838	-3.23057	8.74575e-07	8.44102e-06		NACC2	8.41028	1.6087	0.000515425	0.00497322
ETNK2	2.94436	4.46949	8.76065e-07	8.45022e-06		NGFR	2.53326	-2.3238	0.000515805	0.00497322
PRELID2	4.94541	-2.64138	8.77653e-07	8.46036e-06		PGM2L1	8.39567	0.998149	0.000515928	0.00497322
MAMDC4	8.44223	1.60822	8.86504e-07	8.54046e-06		ZNF124	8.65065	-1.38095	0.000516223	0.00497322
LINC01504	4.91768	-3.6296	8.89599e-07	8.56504e-06		CDCA4	7.7277	-1.79854	0.000517428	0.00498052
GTF2IP1	4.90157	2.22571	8.93587e-07	8.59819e-06		HSD17B1	7.13101	1.04557	0.000517613	0.00498052
ADCY4	6.66554	-3.65252	8.96159e-07	8.61767e-06		UBP1	8.98662	-1.67796	0.000519205	0.00499279
LDB2	3.08057	4.35104	8.99151e-07	8.64117e-06		BORCS8	8.63427	0.858368	0.000520961	0.00500663
TNFAIP8	9.58555	-2.65534	9.08729e-07	8.7279e-06		NR4A2	7.59188	-3.1976	0.000523523	0.00502736
SALL2	3.63072	4.49779	9.22854e-07	8.85817e-06		UCKL1	9.33053	0.92344	0.000523756	0.00502736
TDO2	4.50815	-2.81481	9.24918e-07	8.87257e-06		EMC10	9.76727	1.29856	0.000524998	0.00503621
GALNT16	2.85658	4.23653	9.2822e-07	8.89883e-06		TMEM251	9.42371	0.953677	0.000526543	0.00504796
SIGLEC8	8.55248	-4.66512	9.3085e-07	8.91862e-06		HYAL3	6.35599	-2.12113	0.000530371	0.00507883
ANKRD13B	3.5149	3.15091	9.44125e-07	9.04031e-06		CCDC57	8.07257	-1.74966	0.000530505	0.00507883
GBP2	7.39396	-5.86041	9.45229e-07	9.04457e-06		LAMP2	13.0185	0.756231	0.00053073	0.00507883
ERCC2	8.90127	1.2779	9.45717e-07	9.04457e-06		MTMR2	9.36585	-1.56472	0.000531944	0.00508595
PRDM10	7.4814	-3.4481	9.51028e-07	9.08985e-06		DLGAP5	5.76078	-3.37136	0.000532264	0.00508595
EMP1	5.8596	-3.71336	9.52456e-07	9.09797e-06		SLC11A2	11.3246	-1.44136	0.000532442	0.00508595
MMS19	10.2712	-2.23597	9.60594e-07	9.17015e-06		PDE8A	8.00471	-1.9363	0.000533141	0.00508954
MTRNR2L1	3.88627	3.93108	9.62894e-07	9.18654e-06		CREG1	13.014	1.28742	0.00053353	0.00509017
ODF2L	7.84619	-2.16463	9.66138e-07	9.21181e-06		KCNK13	9.31535	-2.11367	0.000534029	0.00509185
HAMP	4.83623	-3.96524	9.66712e-07	9.21181e-06		ZNF322	6.78934	-1.86729	0.000535395	0.00510179
MTF1	10.1432	-2.57109	9.72e-07	9.25465e-06		MRNIP	11.1597	0.938761	0.000535821	0.00510277
CCDC106	8.04485	1.56791	9.72381e-07	9.25465e-06		KIF20A	6.24289	-2.48799	0.000536737	0.0051084
TCAF1	7.60258	1.45091	9.76812e-07	9.29121e-06		SH2D4B	2.39387	-1.95289	0.000537972	0.00511706
SELENOW	10.9205	1.36329	9.8379e-07	9.34839e-06		FSBP	5.85432	-2.33523	0.000538504	0.0051173
BLOC1S5	9.07246	-1.83142	9.84057e-07	9.34839e-06		ZNF821	7.74681	-1.594	0.000538646	0.0051173
ZNF106	12.0513	1.12325	9.84603e-07	9.34839e-06		FAM204A	10.0535	0.666148	0.000540128	0.00512829
RAB3B	3.09893	4.4555	9.86737e-07	9.36301e-06		KLHL9	10.5114	-1.63765	0.000541862	0.00514166
PVT1	5.43716	-3.60512	9.94631e-07	9.43224e-06		PHACTR2	9.39054	1.2686	0.000544403	0.00516171
ZNF140	8.91172	-2.60813	9.96688e-07	9.44128e-06		SEC22A	9.0638	-1.46679	0.00054463	0.00516171
OAS3	9.2208	-4.17575	9.96782e-07	9.44128e-06		ZBTB48	9.49441	-1.74927	0.000545582	0.00516761
RNF112	3.22176	4.29933	1.00115e-06	9.47699e-06		ZNF248	8.14907	-1.74567	0.000548483	0.00519198
TBC1D2	8.67841	-3.76204	1.00279e-06	9.48676e-06		CEP250	9.83155	-1.45311	0.000549173	0.00519539
LYSMD4	8.26875	1.36587	1.00647e-06	9.51588e-06		TLCD2	5.59973	-2.30281	0.000551954	0.00521857
GCNT2	8.1067	-3.03398	1.00928e-06	9.53676e-06		TXNDC12	11.8828	0.705288	0.000552588	0.00522143
EPB41L4A.AS1	7.53453	1.84935	1.01009e-06	9.53866e-06		POLE	8.75699	-2.43511	0.000554751	0.00523873
TMEM70	10.0514	-1.58743	1.01478e-06	9.57726e-06		COLQ	7.14181	-2.081	0.000555949	0.00524545
EPN1	10.4792	1.60875	1.01644e-06	9.58717e-06		CDYL2	3.85187	-3.72617	0.000556396	0.00524545
NCOA1	9.74718	1.63494	1.02096e-06	9.62403e-06		ARPP19	11.4494	0.739108	0.000556462	0.00524545
ANKRD17	11.0765	1.09104	1.02197e-06	9.62782e-06		VSTM2L	2.58216	1.94391	0.000558915	0.00526543
SYNPO	3.27307	4.09212	1.02266e-06	9.62848e-06		RABGAP1	10.2986	-1.24412	0.000560129	0.00527371
GJA1	3.58127	4.97204	1.02544e-06	9.64893e-06		CROCCP3	6.06269	-1.92483	0.000562294	0.00529093
TTC3.AS1	4.48729	1.91758	1.02778e-06	9.66517e-06		ADAMTS7	2.48336	-2.54958	0.000563149	0.00529582
BRCC3	9.36396	-1.25097	1.02939e-06	9.67459e-06		GIGYF1	8.44672	-1.87417	0.00056387	0.00529944
NUP58	9.80897	-2.75482	1.03083e-06	9.68233e-06		LRRC43	4.11218	-1.83636	0.000565136	0.00530817
IL21R	8.70714	-5.52483	1.03467e-06	9.71261e-06		DENND6A	9.02067	-1.79445	0.000566787	0.00532051
LZTS1	3.62197	4.81059	1.04425e-06	9.79672e-06		WDR19	7.89399	-1.72077	0.000570334	0.00534813
ZNF420	7.88527	-2.64037	1.04506e-06	9.79844e-06		PTPRA	10.4447	0.663927	0.000570408	0.00534813
PRR11	8.03524	-2.44012	1.05295e-06	9.86651e-06		C1QTNF5	4.577	3.25586	0.00057086	0.00534919
MOV10	9.89395	-3.17685	1.05416e-06	9.872e-06		STAT6	11.9149	0.910589	0.000572127	0.00535787
SREK1	10.7162	1.03219	1.05886e-06	9.91017e-06		HEBP2	8.70596	1.15161	0.000572766	0.00536067
NSMF	8.60206	2.14127	1.05967e-06	9.91184e-06		CRY2	9.48371	-1.30684	0.000575196	0.00537465
ULK2	9.37535	1.92284	1.06259e-06	9.93331e-06		PLA2G4A	9.43266	-2.02293	0.000575211	0.00537465
CHEK2	8.26709	-2.79769	1.0635e-06	9.93592e-06		HLA.DRB1	12.8318	2.3362	0.000575283	0.00537465
KLHDC1	6.59969	-3.10381	1.06542e-06	9.94791e-06		NDRG1	9.20137	-2.02735	0.000576116	0.00537925
TPM3P9	7.07296	-2.27591	1.08187e-06	1.00955e-05		GDF7	3.02306	-2.03651	0.000577021	0.00538451
SUGP2	10.9393	1.51248	1.08619e-06	1.01298e-05		LRRC8D	10.1167	-1.92794	0.000578162	0.00539196
FOLR1	3.43836	5.50261	1.09569e-06	1.02074e-05		FAM227A	2.76546	-2.40302	0.00058111	0.00541625
SHANK2	2.62033	3.86766	1.0958e-06	1.02074e-05		APOM	6.4034	-1.78006	0.000581518	0.00541685
AKT3	8.73944	2.23788	1.09822e-06	1.02239e-05		LINC00342	4.61697	-2.48192	0.000588908	0.00548244
C1orf115	3.97105	4.59066	1.10676e-06	1.02973e-05		SIRT5	8.07239	-1.53387	0.000589721	0.00548677
CDKN2D	7.28878	2.48554	1.10743e-06	1.02975e-05		KANK3	4.12014	-2.19272	0.000590713	0.00549276
WDYHV1	7.09167	-2.68106	1.1144e-06	1.03562e-05		ZNF324B	5.86681	-1.55414	0.000592387	0.0055031
SLC1A5	11.0322	-1.77729	1.11728e-06	1.03768e-05		CD55	9.33342	-1.93729	0.000592524	0.0055031
ANXA5	13.8726	-1.35804	1.13276e-06	1.05144e-05		NECAB3	7.02087	-1.90437	0.000594384	0.00551713
MYBPH	4.8641	-3.70655	1.15153e-06	1.06792e-05		GSTK1	11.7644	0.879131	0.000595521	0.00552443
TUBB6	8.84878	-1.95825	1.15187e-06	1.06792e-05		TSPAN3	12.2564	0.854054	0.000597588	0.00554035
C9orf72	10.2745	-2.58712	1.15381e-06	1.06908e-05		SLCO4A1	4.34296	-3.14618	0.000598884	0.00554784
ALDOC	8.14346	2.69082	1.15786e-06	1.07221e-05		CYLD	10.9158	0.902901	0.0005991	0.00554784
KIF3C	8.95178	2.75838	1.16274e-06	1.07564e-05		LINC00674	8.52677	0.890806	0.000603302	0.00558347
HSD17B1	7.13101	1.52117	1.16293e-06	1.07564e-05		SRP72	11.2069	0.610765	0.000605521	0.00560071
ZNF687	8.08639	1.40838	1.16549e-06	1.07737e-05		HLCS	7.87752	-1.84213	0.000606751	0.00560879
KCNRG	5.60609	-2.94079	1.18044e-06	1.09055e-05		MPPED2	3.74759	-2.5975	0.000608568	0.0056223
ZNF597	7.3068	-3.14242	1.19142e-06	1.10006e-05		CD151	9.81952	1.50167	0.000612283	0.0056533
CD83	11.1218	-3.48993	1.20732e-06	1.11352e-05		DRC3	5.21875	-1.74135	0.000617859	0.00570145
FN3K	5.91775	2.17528	1.20741e-06	1.11352e-05		LDLRAD4	9.96666	-1.94555	0.00061846	0.00570366
IL4I1	10.2291	-2.43428	1.20869e-06	1.11404e-05		SREK1	10.7162	0.695717	0.000619533	0.00571021
PCDH7	3.08468	4.32041	1.21021e-06	1.1148e-05		NPPA	3.96743	-2.04708	0.000619992	0.0057111
NRBP2	8.23157	2.61675	1.21173e-06	1.11555e-05		SNRK	10.0746	-1.72295	0.000623462	0.00573971
TAGLN	7.16738	3.26832	1.2257e-06	1.12775e-05		CD59	12.5303	1.00953	0.000626952	0.00576847
SGO1	5.4776	-3.49859	1.2342e-06	1.1349e-05		DHX30	11.0101	-1.13585	0.00062802	0.00577493
CDK18	7.79026	-3.16098	1.23551e-06	1.13544e-05		TM2D1	9.00201	-1.36246	0.00063135	0.00580216
GANC	8.83052	-2.57293	1.23875e-06	1.13776e-05		NID1	6.42508	-3.14899	0.000632506	0.00580887
GPR27	3.61642	3.86685	1.24217e-06	1.14023e-05		SNX1	11.9083	0.772815	0.000632817	0.00580887
G2E3	8.92584	-2.55228	1.25387e-06	1.1503e-05		SLC26A4	2.69492	-2.41035	0.000633509	0.00581184
BCL10	9.6589	-1.9069	1.25737e-06	1.15285e-05		CACNA2D4	7.4755	-2.35305	0.000636535	0.0058362
PRSS12	3.40204	4.06298	1.27167e-06	1.16527e-05		LRRC40	9.02336	-1.85678	0.000639479	0.00585978
PGK1	13.5809	-1.33929	1.276e-06	1.16844e-05		NFE2	4.4006	-2.93679	0.000641565	0.00587548
NFKBIZ	10.0247	-2.83216	1.2766e-06	1.16844e-05		FRS2	8.60185	-1.78206	0.000646936	0.00592123
GDF15	5.39685	-4.61052	1.27935e-06	1.17027e-05		CASQ1	2.76944	-2.6277	0.000648109	0.00592729
CYTH3	9.41901	1.97308	1.2812e-06	1.17109e-05		CBX8	6.63069	-2.1505	0.00064835	0.00592729
ZC3H3	9.35128	-2.82759	1.28173e-06	1.17109e-05		BUB1B.PAK6	6.0807	-2.0398	0.00064893	0.00592915
VSIG4	14.5307	-2.86584	1.29143e-06	1.17927e-05		TFE3	10.8147	0.882908	0.000652281	0.00595632
LINGO1	2.94218	3.85994	1.29297e-06	1.17999e-05		AGK	9.85837	-1.87217	0.000653974	0.00596763
SEMA3A	4.50393	-4.15946	1.29443e-06	1.18065e-05		GXYLT1	8.64818	1.30304	0.000654278	0.00596763
TAP2	9.28696	-2.85498	1.30159e-06	1.18648e-05		COMT	11.7724	1.3797	0.000655173	0.00597234
NXF3	3.50146	-4.87748	1.31153e-06	1.19486e-05		ALOX5AP	13.484	1.52776	0.000660502	0.00601744
FAIM	6.31068	-2.1948	1.31539e-06	1.19768e-05		SLC25A18	4.03572	2.27268	0.000661804	0.00602317
MIR4458HG	2.92754	3.38576	1.33051e-06	1.21075e-05		CDK9	10.8902	-1.57128	0.000661895	0.00602317
TGFB2.OT1	2.65162	3.92317	1.33607e-06	1.21511e-05		IGFBP5	3.6235	2.89584	0.000664356	0.00604208
ST3GAL6	10.7558	-1.66555	1.34032e-06	1.21827e-05		HEIH	9.71016	0.911684	0.000668238	0.00607388
POC1B.GALNT4	9.05202	-1.86431	1.35248e-06	1.22861e-05		GART	10.5101	-1.6092	0.000671515	0.00610014
KCNMB1	6.97733	-3.95773	1.37809e-06	1.25116e-05		RTEL1.TNFRSF6B	8.5758	-1.96179	0.000672039	0.00610138
CXCL14	3.89383	4.5438	1.38953e-06	1.26056e-05		RHEBL1	5.20103	-2.01407	0.000673357	0.00610983
RPGR	7.26051	-3.15439	1.39004e-06	1.26056e-05		ZNF214	3.54188	-2.80013	0.000676237	0.00613244
ABHD3	10.2522	-2.44822	1.39498e-06	1.26431e-05		TMCO3	10.2432	1.19122	0.000681231	0.00617417
TMEM241	6.95214	-2.38855	1.41785e-06	1.2843e-05		REEP5	12.1964	0.697117	0.000682369	0.00618093
TBC1D16	9.65484	2.09784	1.43625e-06	1.30022e-05		ZNF596	6.29653	-1.75822	0.00068673	0.00621017
WDR53	7.71875	-2.96871	1.44109e-06	1.30385e-05		RRAGB	8.76298	-2.03717	0.000686761	0.00621017
NSRP1	9.57546	1.07921	1.44583e-06	1.30739e-05		TRIB3	6.86396	-2.34511	0.000687668	0.00621017
SLC7A7	12.6895	-1.32895	1.44764e-06	1.30827e-05		NUDT19	7.75639	-1.46345	0.000687868	0.00621017
SEMA3C	5.93678	3.92671	1.45304e-06	1.3124e-05		TXNRD3	5.86912	-2.055	0.000687923	0.00621017
GRIA3	2.74128	4.07841	1.45734e-06	1.31553e-05		DPCD	7.70943	1.0296	0.000687961	0.00621017
ADPGK	12.2641	-0.870731	1.46127e-06	1.31832e-05		MLH3	8.38534	-1.81906	0.000689036	0.00621631
GRIA2	3.22361	4.6165	1.46435e-06	1.32034e-05		PM20D2	7.10271	-1.91578	0.00069096	0.00623011
UNC5C	3.82143	4.75601	1.46654e-06	1.32155e-05		AIMP2	9.91252	0.686509	0.000691584	0.00623142
TMEM33	10.8849	-1.62586	1.46736e-06	1.32155e-05		PLA2G4B	7.71835	-2.37856	0.000691897	0.00623142
HAAO	8.15844	-2.76631	1.47051e-06	1.32362e-05		DAD1	11.6149	0.838904	0.000692385	0.00623226
ZNF44	8.60469	-1.69302	1.47293e-06	1.32456e-05		RNLS	6.61213	-1.69259	0.000694693	0.00624649
CBARP	3.11895	3.62227	1.47323e-06	1.32456e-05		MFN1	8.64141	-1.88967	0.000694759	0.00624649
LANCL1	9.28352	1.29265	1.47638e-06	1.32664e-05		NCBP2	11.1035	0.629992	0.000698501	0.00627655
CSGALNACT1	7.84514	4.58794	1.49222e-06	1.34011e-05		TIMM21	9.07964	0.747413	0.000699286	0.00628003
KIRREL3	3.57954	4.65096	1.49565e-06	1.34242e-05		TGFB1	11.6654	1.08095	0.000701047	0.00629149
FCGBP	11.2059	-3.56853	1.49651e-06	1.34243e-05		BPNT1	7.83167	-1.50888	0.000701361	0.00629149
SOCS3	7.86145	-5.28294	1.50238e-06	1.34693e-05		TARDBP	11.3273	-0.693263	0.000702284	0.00629288
PPP1R14C	3.45801	4.27346	1.51587e-06	1.35825e-05		NSMAF	10.4321	0.932353	0.000702315	0.00629288
DAGLB	11.8895	-1.75502	1.52156e-06	1.36234e-05		HCCS	9.95632	0.76623	0.00070322	0.00629741
CIC	8.56654	2.21337	1.52216e-06	1.36234e-05		CRELD1	9.66152	-1.54539	0.000705682	0.00631339
ZNF888	6.44094	-2.90998	1.53893e-06	1.37657e-05		GLCCI1	8.19553	-2.18992	0.000705805	0.00631339
FOXH1	5.57698	2.98782	1.54431e-06	1.38059e-05		TMCO1	11.4052	0.70437	0.000707772	0.00632306
MARS2	7.6933	-2.92908	1.55671e-06	1.39089e-05		F5	3.37207	3.7047	0.000708252	0.00632306
HMBS	8.6036	-2.72136	1.56692e-06	1.39922e-05		SIGLEC8	8.55248	-3.08967	0.000708319	0.00632306
TPRG1	3.41954	-3.11535	1.57672e-06	1.40717e-05		TRAF3	9.5287	1.25537	0.000708764	0.00632306
NKRF	8.24667	1.85441	1.58235e-06	1.4114e-05		STAT3	12.4629	0.770667	0.000708892	0.00632306
GALNT11	10.1219	1.06412	1.58467e-06	1.41266e-05		FAM120C	6.9309	1.8249	0.000710779	0.00633366
PIK3R4	9.33912	-2.74352	1.6014e-06	1.42678e-05		KNL1	5.90742	-2.80482	0.000710884	0.00633366
KLC1	10.618	1.36282	1.62811e-06	1.44894e-05		ORAI1	9.61939	1.08071	0.000713176	0.00635049
VOPP1	9.55714	1.47976	1.62812e-06	1.44894e-05		FAM114A1	8.86792	1.55321	0.000718112	0.00638994
SOX2.OT	3.41335	3.76454	1.62981e-06	1.44963e-05		ECT2	7.77014	-1.95855	0.000718417	0.00638994
TUBB2A	8.62609	2.15173	1.63928e-06	1.45723e-05		C2orf69	8.95675	-0.900724	0.000723968	0.00643568
ARID4B	10.759	0.857062	1.64973e-06	1.46547e-05		HERC1	10.6909	1.04887	0.000726689	0.00645623
ITGB2	15.588	-1.66232	1.65041e-06	1.46547e-05		HTATSF1	9.91202	0.654916	0.000728435	0.0064681
ATL2	9.44951	-2.4991	1.65754e-06	1.47034e-05		CXCR2P1	5.1433	-3.06089	0.000729565	0.00647448
TEP1	9.737	-2.50581	1.65776e-06	1.47034e-05		ZNF3	9.71494	-1.29721	0.00073107	0.00648418
ANLN	6.90525	-4.07608	1.67586e-06	1.48556e-05		CYB561A3	12.4812	1.20506	0.000731648	0.00648566
BAZ1B	10.1588	1.58065	1.67785e-06	1.48604e-05		LIN7A	4.55708	-2.80813	0.000732484	0.00648904
SCARF2	4.01972	3.85829	1.67829e-06	1.48604e-05		POU6F1	6.77221	-2.02593	0.00073316	0.00648904
DGCR6L	9.00725	1.25982	1.68403e-06	1.49029e-05		PPOX	8.66289	-1.71849	0.000733264	0.00648904
ZKSCAN1	11.2861	1.25778	1.69665e-06	1.50061e-05		ZNF491	4.41532	-2.21341	0.000734859	0.00649951
MATR3	13.0549	0.955014	1.70417e-06	1.5064e-05		MSH5.SAPCD1	8.17674	-1.93305	0.000736652	0.00651171
MTFP1	7.37102	-2.95074	1.7051e-06	1.5064e-05		SLC25A29	9.26657	-1.85948	0.000737266	0.00651348
BRSK2	3.14043	3.90159	1.71013e-06	1.50999e-05		PRRC2C	12.3138	0.654757	0.000739105	0.00652607
CELF5	2.79066	3.78	1.71829e-06	1.51635e-05		NFKBIB	8.36285	0.835481	0.000741468	0.00654327
ZSWIM1	8.00478	-2.41264	1.73521e-06	1.53043e-05		MKL2	7.62398	-2.02602	0.000743845	0.00656058
WDR62	5.73893	-3.37525	1.76137e-06	1.55263e-05		LPIN1	8.93724	-1.73418	0.000744886	0.00656607
CD27.AS1	7.80734	-3.07811	1.76599e-06	1.55582e-05		HADHB	11.9539	0.650956	0.00074598	0.00657204
CD52	6.45891	-4.77488	1.78165e-06	1.56875e-05		NAGA	13.1488	0.766266	0.000746664	0.0065744
DDX42	10.3596	1.25562	1.78758e-06	1.57309e-05		WDR59	9.00623	1.2167	0.000747274	0.00657609
PRR36	2.89176	3.65118	1.79331e-06	1.57725e-05		ATL3	10.9034	1.12167	0.000749187	0.0065856
SNTA1	4.28504	3.38815	1.82936e-06	1.60806e-05		TRAM1	12.5534	0.746908	0.00074919	0.0065856
ATP2B2	3.13956	3.8301	1.83043e-06	1.60811e-05		HLA.DQA1	9.56099	2.88042	0.000754669	0.00663006
CD24	6.39926	4.01587	1.83639e-06	1.61244e-05		RNF141	10.9534	0.773568	0.000755675	0.00663521
ITGAX	11.9005	-2.46515	1.84167e-06	1.61617e-05		MTHFD1L	9.24136	-1.53843	0.000757311	0.00664587
TANK	10.6491	-1.14536	1.85602e-06	1.62787e-05		LRIG2	8.99103	-1.29849	0.000760891	0.00667357
CASC4	10.9145	1.4186	1.86504e-06	1.63486e-05		NAA25	10.0213	-1.45939	0.000762176	0.00667755
GTF2IP4	5.89118	2.31524	1.87794e-06	1.64526e-05		PIM1	10.1104	-2.32363	0.000762193	0.00667755
NET1	7.79512	2.66904	1.88095e-06	1.64698e-05		DENND6B	7.9197	0.885657	0.000765119	0.00669947
HENMT1	8.45198	-2.60885	1.8842e-06	1.64891e-05		GDF1	3.24307	1.96932	0.000769572	0.00673472
PARP9	10.313	-2.88077	1.88567e-06	1.64928e-05		DHRS4	7.90489	1.22031	0.000771282	0.00674594
GPX3	8.54234	-3.93816	1.8884e-06	1.65075e-05		HSD17B14	8.88537	1.7027	0.000775633	0.00678023
ZNF292	10.4436	1.54332	1.89578e-06	1.65629e-05		SLC25A39	11.5095	0.668725	0.000777962	0.00679682
LINC00847	9.08039	-1.79588	1.89686e-06	1.65631e-05		ARL5A	11.0655	0.870583	0.000779088	0.00680288
NDUFA9	10.8352	-0.949213	1.90145e-06	1.6594e-05		FOXP2	4.95919	-2.39385	0.000779731	0.00680473
MIAT	6.62056	3.6258	1.90702e-06	1.66334e-05		TVP23A	8.60012	0.800882	0.000781791	0.00681894
TGFB3	4.38603	3.35727	1.91349e-06	1.66806e-05		WNT4	2.52952	-2.50182	0.00078266	0.00682191
EXOSC9	9.01418	-1.96948	1.91774e-06	1.6703e-05		GDPGP1	7.47896	0.818224	0.000782998	0.00682191
GATM	12.0156	-2.20113	1.9191e-06	1.6703e-05		H2AFV	10.5818	0.728776	0.000783554	0.00682298
CLDN12	7.64188	-2.17482	1.91942e-06	1.6703e-05		ZBTB47	6.5973	1.75039	0.000784164	0.00682452
ZNF600	7.5982	-2.97782	1.9203e-06	1.6703e-05		ZXDA	4.76153	-1.68654	0.000785169	0.0068295
AOAH	12.6977	-1.31946	1.92438e-06	1.67293e-05		MFRP	4.60437	3.20517	0.000786429	0.00683668
C9orf47	2.33434	2.75932	1.93019e-06	1.67697e-05		MASP2	4.09543	-1.81638	0.000787296	0.00683906
CDK11B	8.60897	1.37518	1.93116e-06	1.67697e-05		M1AP	7.62432	-2.43874	0.000787876	0.00683906
CD226	7.10752	-2.89336	1.93576e-06	1.68004e-05		FBXO8	8.76667	1.41832	0.000788004	0.00683906
STAC3	7.27262	-2.65678	1.93862e-06	1.68159e-05		MGST3	10.9968	0.967363	0.000791604	0.00686652
ZNF383	7.58738	-2.5568	1.941e-06	1.68273e-05		APC	10.1823	1.02352	0.000793515	0.00687931
IL17RD	2.93108	4.38326	1.94495e-06	1.68467e-05		ZNF493	6.89846	-2.11047	0.000795515	0.00689286
TUB	3.36087	4.14494	1.94537e-06	1.68467e-05		C7orf55.LUC7L2	10.994	0.601227	0.000796387	0.00689662
ERP44	11.9328	-1.09294	1.95212e-06	1.68958e-05		ZNF189	8.07295	-1.71173	0.00079687	0.00689701
TSC22D4	9.9705	1.42075	1.95505e-06	1.69119e-05		KLHL8	9.779	-1.86844	0.000798321	0.00690578
TREML4	3.81346	-4.18645	1.97024e-06	1.70307e-05		DDX28	9.10901	-1.83599	0.000800005	0.00691656
DOK6	4.12118	4.27489	1.97094e-06	1.70307e-05		PTPMT1	10.4544	0.663975	0.000800751	0.00691835
ZNF837	5.13517	-2.69886	1.97396e-06	1.70474e-05		ZNF155	7.28858	-1.90793	0.000801091	0.00691835
LMO4	9.72349	1.46315	1.98242e-06	1.71111e-05		PECAM1	12.2816	1.14918	0.000808402	0.0069735
P2RY6	10.4613	-2.10107	1.98665e-06	1.71383e-05		TUBA3FP	3.4901	-2.32615	0.000808472	0.0069735
FAM20A	7.77085	-4.6485	1.98967e-06	1.71549e-05		CA3.AS1	2.38587	1.85849	0.000808803	0.0069735
FAM216A	8.10506	-2.56143	1.99432e-06	1.71856e-05		BSN	4.55392	-2.24033	0.000809281	0.0069738
BACE1	9.641	1.3368	2.02755e-06	1.74624e-05		LIMS1	12.0657	1.09851	0.000813405	0.00700551
SOWAHD	8.67014	-3.12856	2.03712e-06	1.75352e-05		FADD	9.33827	0.825357	0.000816524	0.00702853
RAB5B	11.4421	1.12358	2.04999e-06	1.76364e-05		MED11	9.01487	0.935951	0.00081952	0.00705047
SPECC1	10.5985	1.41597	2.05636e-06	1.76816e-05		NPIPA1	5.08285	-1.80756	0.000822912	0.00707579
PARP15	5.43045	-2.83888	2.07993e-06	1.78745e-05		TCTN1	9.50935	0.927369	0.000826623	0.00710382
ZC2HC1C	4.79765	-2.86415	2.0924e-06	1.79719e-05		RABGAP1L	9.80594	0.981698	0.000828801	0.00711865
ZNF484	7.5175	-3.13006	2.10481e-06	1.80685e-05		SLC26A4.AS1	2.43733	-2.69519	0.000830617	0.00713037
L3MBTL4	4.21184	-3.21841	2.11491e-06	1.81454e-05		DARS	11.1637	0.717391	0.000835735	0.0071704
DGAT2	5.95504	-3.86071	2.12238e-06	1.81937e-05		MIR600HG	5.81314	-2.54435	0.000836288	0.00717124
CDK11A	8.31853	1.31453	2.12284e-06	1.81937e-05		NME3	9.83305	1.07463	0.00083938	0.00719384
NSUN4	9.2891	-2.15595	2.12944e-06	1.82398e-05		SERPINI1	5.6688	-2.27888	0.000846631	0.00725204
GIGYF2	10.5785	0.985902	2.13054e-06	1.82398e-05		ASNA1	10.5781	0.745564	0.000849377	0.00727161
RABL2B	8.06368	0.983114	2.13594e-06	1.82761e-05		ZNF816.ZNF321P	6.67273	-1.57255	0.00085173	0.00728219
B4GALT4	9.26684	-2.68444	2.14136e-06	1.83048e-05		NEK10	3.07069	-2.53762	0.000852179	0.00728219
VAT1	11.7314	-1.53793	2.14162e-06	1.83048e-05		CCDC171	5.96485	-1.66506	0.000852222	0.00728219
POLR3F	7.81963	-2.70466	2.14345e-06	1.83105e-05		MROH7.TTC4	9.52187	0.782588	0.000852461	0.00728219
HAUS5	8.16211	-2.35157	2.14689e-06	1.833e-05		CISH	9.07538	-2.69222	0.000853328	0.00728412
PHACTR3	3.12291	3.59558	2.14853e-06	1.83315e-05		LEMD3	9.66992	-1.18427	0.000853612	0.00728412
SLC9A9	11.882	-1.59134	2.14939e-06	1.83315e-05		TCF19	7.97338	-2.21871	0.0008543	0.00728605
XBP1	12.5535	-1.69351	2.1597e-06	1.84094e-05		ZNF204P	3.52723	-2.85201	0.00085558	0.00729302
FUCA2	11.7783	-1.07864	2.16156e-06	1.84153e-05		EPN2	8.59509	-1.96899	0.000858559	0.00731446
RNF32	4.65583	-2.90988	2.16548e-06	1.84388e-05		ZNF454	2.78983	-2.73728	0.000860222	0.00732467
DBF4	7.6333	-2.02194	2.1725e-06	1.84886e-05		ULBP2	3.21066	-2.35995	0.000862081	0.00733654
MSRB3	3.28536	3.89676	2.17585e-06	1.85067e-05		COL7A1	3.44334	-1.74899	0.000863215	0.00734222
TNFSF15	6.51877	-4.01108	2.17698e-06	1.85067e-05		MCM4	9.41186	-1.4225	0.000868846	0.00738613
CLEC12A	5.75293	-4.60926	2.20181e-06	1.87077e-05		SLC25A43	7.18154	-2.15007	0.000870279	0.00739432
EOGT	8.85051	-2.63128	2.21936e-06	1.88466e-05		BCL2L11	8.53425	-1.99617	0.000872211	0.00740674
CXCL2	4.03588	-4.31098	2.2256e-06	1.88894e-05		FITM2	7.14183	-1.86854	0.000877808	0.00744664
CORO2B	3.28165	4.45125	2.23084e-06	1.89237e-05		POLR3A	9.37415	-1.48278	0.000877957	0.00744664
BRINP1	3.02798	3.88498	2.23796e-06	1.89739e-05		CMAS	9.71017	0.818209	0.000878327	0.00744664
SHD	3.33759	3.90973	2.26507e-06	1.91934e-05		WDR25	7.63593	-2.17137	0.000881279	0.00746765
TTC26	6.11965	-3.11654	2.27095e-06	1.92324e-05		ABHD5	9.08419	0.88977	0.000882419	0.0074733
PNMA6A	3.58598	3.55187	2.27211e-06	1.92324e-05		LASP1	12.4025	0.74854	0.000883885	0.00748169
MFSD2A	8.45711	-2.95366	2.27629e-06	1.92553e-05		CLDN1	5.97454	2.33535	0.000884485	0.00748275
GABRB3	3.71854	4.02797	2.27726e-06	1.92553e-05		GPR89A	6.28306	1.61688	0.000888963	0.0075166
ERMP1	8.90909	-2.14311	2.28666e-06	1.93244e-05		KANSL2	9.80494	-1.34996	0.000889704	0.00751884
STPG1	6.32337	-2.75052	2.28833e-06	1.93259e-05		DERA	10.1619	0.791581	0.000890619	0.00752253
CTH	5.35977	-3.10198	2.28929e-06	1.93259e-05		SCP2	11.6308	0.604749	0.000892159	0.0075315
ALPK1	10.0823	-1.69549	2.29401e-06	1.93554e-05		ZNF577	7.9266	-1.76899	0.000895196	0.0075531
TRIM33	10.0696	1.29746	2.30266e-06	1.9418e-05		ZNF805	7.03446	-1.9024	0.00089814	0.00757388
EDN1	4.5538	-3.85053	2.30559e-06	1.94323e-05		ARHGAP1	11.5359	0.710996	0.000899581	0.00758005
ALG9	8.94614	-2.2639	2.32277e-06	1.95667e-05		ORAOV1	8.44591	1.2184	0.000899833	0.00758005
NBPF1	9.29453	1.32951	2.32692e-06	1.95911e-05		PEX3	8.22734	-1.69754	0.000901642	0.00759123
C1RL	7.63029	2.725	2.33124e-06	1.9617e-05		BRF2	8.33379	-1.45013	0.000906136	0.00762499
TGFB2	3.9497	4.52911	2.33651e-06	1.96403e-05		GM2A	13.3917	0.982034	0.00091024	0.00764817
ALKBH5	10.7679	1.2493	2.33742e-06	1.96403e-05		SIAH1	9.76643	-1.21152	0.000910243	0.00764817
EHMT1	10.1282	1.30658	2.33775e-06	1.96403e-05		ECI2	9.76516	0.774318	0.000910585	0.00764817
RUBCNL	10.3548	-2.7724	2.35118e-06	1.97426e-05		RAB31	13.4563	0.807497	0.000910832	0.00764817
TIFA	9.20313	-3.5563	2.35712e-06	1.97771e-05		WNT5A	8.45856	-2.48866	0.000911984	0.00765377
PARP11	7.54798	-2.69179	2.3578e-06	1.97771e-05		DNAJC27	6.96962	-2.18412	0.000912993	0.00765816
TMEM14A	7.22526	2.62901	2.3751e-06	1.99104e-05		MBNL2	9.3073	-1.86224	0.000918676	0.00769983
MED24	10.8669	1.01841	2.37621e-06	1.99104e-05		OXA1L	11.6425	0.657763	0.000918938	0.00769983
TOB2	10.152	1.37774	2.38622e-06	1.99837e-05		PDAP1	10.6528	0.7577	0.000919897	0.00770377
ZBTB14	8.86509	-2.44462	2.42403e-06	2.02895e-05		ZNF655	10.3805	-1.53048	0.000921271	0.00771118
ALDH1L2	5.33639	-4.01688	2.42595e-06	2.02948e-05		CSAD	8.11194	-1.69231	0.000922274	0.00771548
CHST1	2.93536	3.96656	2.42766e-06	2.02984e-05		NME8	4.79866	-3.08746	0.00092502	0.00773435
PTPN2	10.0757	-1.25723	2.45483e-06	2.05146e-05		GPRIN3	9.95874	-1.94689	0.000925864	0.00773648
KIF18A	5.3842	-2.90119	2.46184e-06	2.05623e-05		TSPAN31	10.8997	0.608197	0.000926258	0.00773648
ZNF2	7.34447	-2.72	2.48848e-06	2.07697e-05		FKTN	8.13298	-1.69801	0.000935813	0.00781216
SLC2A12	4.25372	3.93281	2.49024e-06	2.07697e-05		DENND4A	9.31277	-1.83226	0.000937678	0.00782358
DHX58	8.77518	-3.62737	2.49062e-06	2.07697e-05		KCTD2	9.35607	0.724849	0.000946557	0.00789327
TUBB4A	5.15738	4.95326	2.50616e-06	2.08839e-05		ZNF692	8.38657	-1.82824	0.000947032	0.00789327
PHPT1	10.3588	1.61583	2.50697e-06	2.08839e-05		CXorf38	10.2672	0.722857	0.000947669	0.0078944
RREB1	9.77493	-2.62863	2.51373e-06	2.09291e-05		SMIM19	9.3471	0.730675	0.000949206	0.00790303
CD200R1	5.98742	-5.11037	2.51931e-06	2.09645e-05		ALDH1B1	8.28622	-1.53474	0.000951552	0.00791838
CNTN1	2.85222	4.6018	2.52541e-06	2.10042e-05		DZANK1	5.95659	-1.96155	0.000952872	0.00792518
POLH	8.57479	-2.33361	2.5287e-06	2.10205e-05		RGS20	2.88102	-2.08804	0.000955316	0.0079404
DDX60L	9.4073	-3.16263	2.53253e-06	2.10412e-05		OS9	13.0052	0.706013	0.000955709	0.0079404
TRAF3IP3	9.94424	-2.6524	2.54438e-06	2.11285e-05		ACSF2	8.56998	1.54929	0.000961127	0.00797656
SMAGP	7.25855	-2.81166	2.58192e-06	2.1429e-05		FXYD1	2.22591	1.88408	0.000961347	0.00797656
DCSTAMP	4.04938	-4.67851	2.58802e-06	2.14683e-05		NHLRC4	5.23547	-1.72272	0.000961675	0.00797656
LGALS9	10.6304	-1.93518	2.59065e-06	2.14788e-05		DCTN1	11.6345	0.681403	0.00096215	0.00797656
UBE3D	6.33496	-2.63644	2.5921e-06	2.14795e-05		SDHD	10.8883	0.829506	0.000962592	0.00797656
ADCY2	2.6657	4.02303	2.60171e-06	2.15478e-05		HLA.DMA	11.9462	1.70531	0.000963513	0.00798
ENPP4	8.59584	-3.21749	2.61087e-06	2.16123e-05		RFPL1	5.41832	-1.83741	0.000966972	0.00800443
SELENON	9.57869	2.31346	2.61498e-06	2.1635e-05		DDB1	12.4571	0.767876	0.000968903	0.00801621
BATF2	6.16963	-4.14788	2.6186e-06	2.16536e-05		C8orf76	8.98087	-1.41005	0.000970786	0.00802758
AKR1E2	3.62439	-2.83228	2.63215e-06	2.17542e-05		RPH3A	3.43877	-2.73549	0.000973088	0.00804239
NEBL	3.02178	4.58447	2.63693e-06	2.17823e-05		ZBTB26	6.79157	-2.06927	0.000976314	0.00806358
RAD9B	5.53624	-2.72325	2.65526e-06	2.19222e-05		CHAC2	5.62914	-1.82092	0.000976675	0.00806358
RMI1	8.85376	-2.54808	2.65668e-06	2.19224e-05		ZNF775	5.77715	2.16114	0.000977726	0.00806803
FTX	7.93863	1.51133	2.67663e-06	2.20755e-05		TRIM4	9.05688	-1.55505	0.000979489	0.00807616
DERL1	11.1068	-0.88771	2.68991e-06	2.21734e-05		IFT88	7.67709	-1.47595	0.000979735	0.00807616
KCNK13	9.31536	-2.96022	2.69157e-06	2.21756e-05		ALG10	6.58232	-1.98719	0.000990886	0.0081638
MLLT3	5.29126	3.41213	2.71092e-06	2.23135e-05		SH3GL1P2	2.52681	2.07824	0.000991637	0.00816572
ATP6V1C1	11.7646	-1.24638	2.71115e-06	2.23135e-05		EIF2S3	11.6892	0.588026	0.00099297	0.00817243
FAM86EP	4.05953	-2.60376	2.71818e-06	2.23597e-05		C20orf194	9.70427	1.45127	0.000997265	0.0082035
CCNT1	9.03307	-2.45587	2.72068e-06	2.23686e-05		ATG9A	10.6366	0.906267	0.000998691	0.00820602
FUT11	8.59093	-2.40029	2.73661e-06	2.24812e-05		SPINT1	9.13341	-1.62052	0.000998736	0.00820602
PRKAA1	10.1481	-2.15946	2.73722e-06	2.24812e-05		FUT4	8.32026	-1.97919	0.000999135	0.00820602
PRR5L	6.59245	-4.13682	2.7403e-06	2.24947e-05		EBAG9	8.93885	0.66924	0.0010015	0.00822115
LCP1	14.6379	-1.49418	2.76489e-06	2.26847e-05		OXSR1	9.77964	-1.24456	0.00100395	0.00823697
STBD1	5.5378	-3.94131	2.77407e-06	2.27483e-05		APH1B	10.1946	-1.61943	0.00100757	0.00825859
SMIM10L2A	3.33738	3.35788	2.77789e-06	2.27677e-05		STK11	9.05607	1.29638	0.00100782	0.00825859
TMX1	11.5391	-1.77606	2.77972e-06	2.27709e-05		ZDHHC17	9.44968	-1.69253	0.00100838	0.00825859
RELT	10.4154	-2.69595	2.78442e-06	2.27975e-05		PIK3R4	9.33912	-1.80628	0.00100868	0.00825859
SNX33	8.14095	-2.8273	2.78722e-06	2.28086e-05		PARP8	9.76965	-1.60819	0.00101034	0.00826792
DCLRE1A	7.88862	-2.7431	2.7911e-06	2.28285e-05		IL18R1	4.92603	-3.07518	0.00101457	0.00829817
PLEKHF2	10.1747	-1.35358	2.81938e-06	2.30479e-05		BCAP31	12.732	0.815504	0.00102035	0.00834116
KLF4	6.75999	-3.51496	2.82333e-06	2.30681e-05		PIGR	5.7901	-2.56649	0.00102144	0.00834573
F5	3.37207	5.29818	2.86825e-06	2.3423e-05		FOLR1	3.43836	3.55359	0.00102258	0.00835055
GPR141	6.37526	-4.9808	2.87395e-06	2.34574e-05		RRP8	9.06402	-1.42446	0.00102309	0.00835055
NAT1	7.62047	-2.77913	2.88545e-06	2.35391e-05		PRIM2	7.34438	-1.71387	0.00102737	0.00838114
TLR1	11.7557	-1.61542	2.89847e-06	2.36331e-05		FNDC3A	10.8876	0.998546	0.00103034	0.008401
TMEM178B	4.62596	5.90989	2.95269e-06	2.40627e-05		MAP7D2	2.36044	-2.43161	0.00103445	0.00842864
BRF2	8.33379	-2.11647	2.95485e-06	2.40679e-05		RPIA	8.73145	-1.55089	0.00103527	0.00842864
RNF11	9.88563	1.19965	2.97011e-06	2.41797e-05		ANKDD1A	7.6145	-1.81391	0.00103533	0.00842864
SPG21	11.5669	-1.21362	2.9816e-06	2.42607e-05		WBP2	12.1907	0.683433	0.00103706	0.00843835
ACOT4	4.05585	-3.76651	3.00534e-06	2.44413e-05		ERBB2	7.73263	1.22909	0.00104065	0.00846323
GOLT1B	10.4531	-1.02714	3.01035e-06	2.44694e-05		CNOT6L	9.54808	1.15044	0.00104211	0.00847072
TRIM35	8.20019	-2.45313	3.0167e-06	2.45026e-05		GSTT2	2.56347	1.37199	0.00104494	0.00848791
RUFY2	8.84211	1.24835	3.01755e-06	2.45026e-05		CELSR3	4.92709	-2.36662	0.00104627	0.00848791
ALCAM	10.4307	-2.45466	3.0266e-06	2.45635e-05		NRBP2	8.23157	1.69431	0.0010466	0.00848791
JRKL	8.00788	-2.09584	3.0342e-06	2.46125e-05		RIT1	10.4797	0.890825	0.00104685	0.00848791
WNT5B	6.59975	4.29024	3.0383e-06	2.46331e-05		THUMPD3	9.96428	0.677387	0.00104692	0.00848791
C15orf41	6.98243	-2.8366	3.06151e-06	2.48084e-05		RPAP2	8.68584	-1.06774	0.00104861	0.00849481
ANGPT2	4.722	-2.05667	3.07072e-06	2.48703e-05		ITGAM	12.1594	1.79039	0.00104885	0.00849481
APBA2	7.31558	5.07338	3.0773e-06	2.49108e-05		VPS54	8.75263	-1.80972	0.0010513	0.00850738
TTC12	6.96793	-2.78043	3.08158e-06	2.49327e-05		NOC3L	8.8353	-1.68603	0.00105148	0.00850738
MND1	4.17398	-3.47373	3.08866e-06	2.49759e-05		TMEM248	10.9559	0.999483	0.00105232	0.00850979
ZNF841	7.29368	-2.85183	3.0901e-06	2.49759e-05		RRP7BP	7.44552	-0.969322	0.0010541	0.0085198
SLC27A1	10.3318	-2.92573	3.10185e-06	2.5058e-05		CIDECP	7.88139	1.565	0.00105757	0.00854346
CD200	3.80328	4.51146	3.10791e-06	2.50942e-05		SYNDIG1	6.70707	-2.6894	0.00106046	0.00856247
FKBP15	12.2682	-1.4606	3.11827e-06	2.51649e-05		TMEM41B	9.53319	-1.08986	0.00106158	0.0085671
TSPAN3	12.2564	1.19852	3.12412e-06	2.51992e-05		RGS3	7.80518	-1.96712	0.00106935	0.00862062
PRKAB2	8.21163	-2.68894	3.12815e-06	2.52188e-05		TSPAN13	7.02659	-2.68153	0.00106979	0.00862062
LRRC24	6.40638	2.68044	3.13896e-06	2.52806e-05		CREBL2	11.8179	0.800408	0.00106985	0.00862062
CIRBP.AS1	4.36624	-2.78314	3.13995e-06	2.52806e-05		TUFM	12.1047	0.63953	0.00107499	0.0086576
PHLDB3	5.91899	-2.23839	3.14063e-06	2.52806e-05		TMEM87B	9.65959	-1.27497	0.0010773	0.00867176
CCR5	7.51836	-3.72386	3.14467e-06	2.5289e-05		FKBP8	11.3945	0.891778	0.0010782	0.00867461
RECQL	10.5734	-1.12382	3.14488e-06	2.5289e-05		NHLH1	3.64659	-2.58443	0.00107994	0.00868414
KMO	8.72639	-2.89725	3.18428e-06	2.55927e-05		GPR157	4.13964	-1.95624	0.00108348	0.00870821
ELAVL2	3.09316	3.92555	3.19258e-06	2.56464e-05		KCNMA1.AS1	2.8796	2.18163	0.0010859	0.00872318
RTN4	12.4012	1.32509	3.22369e-06	2.58831e-05		TNPO2	9.16077	1.03478	0.00108873	0.00874149
C4orf46	7.70533	-2.93965	3.22987e-06	2.59195e-05		CHSY1	9.37401	-1.75352	0.00109084	0.00875392
TBK1	10.1463	-2.26354	3.23583e-06	2.59541e-05		NPC2	13.5575	1.2099	0.001095	0.00878287
STOM	12.4852	-1.37907	3.24951e-06	2.60507e-05		AQP9	6.43331	-3.15195	0.00109797	0.00880216
DNMBP	7.52404	-3.31214	3.25867e-06	2.61108e-05		ABCD3	10.0487	0.924537	0.00109901	0.00880606
TRMT44	7.91361	-2.60703	3.28455e-06	2.63048e-05		ARAP2	7.76238	-1.83779	0.00109998	0.00880934
CBR4	8.90542	-1.34325	3.29833e-06	2.64017e-05		DNM2	12.5389	0.792398	0.00110603	0.00885328
MT1F	5.26881	-3.41376	3.30379e-06	2.64299e-05		ARMC2	6.22796	-1.75338	0.00110766	0.00886186
TRIM59	6.37511	-3.0867	3.30521e-06	2.64299e-05		WWTR1	4.08482	2.0761	0.00110874	0.00886602
FCHO1	8.67129	-2.2978	3.33343e-06	2.66421e-05		MED21	9.05094	-1.26804	0.00110968	0.00886897
WASH2P	5.2312	1.86609	3.33693e-06	2.66432e-05		DIAPH2	10.3368	-1.83764	0.00111156	0.00887752
SNIP1	8.31786	-2.41866	3.33695e-06	2.66432e-05		NR3C1	11.2682	0.749768	0.00111242	0.00887752
CDKN2B.AS1	4.53741	-2.41859	3.35984e-06	2.68124e-05		NRAV	6.4428	-1.82386	0.00111285	0.00887752
DOK3	10.7958	-2.16528	3.37291e-06	2.6903e-05		SVOP	3.8245	-2.35444	0.00111353	0.00887752
TRIM36	9.24141	-2.7802	3.37937e-06	2.6941e-05		FBXO44	8.27516	1.03386	0.00111356	0.00887752
CCL14	3.38676	2.10738	3.38982e-06	2.70106e-05		RECQL4	6.68315	-1.89615	0.00111597	0.00888814
KIF20A	6.24289	-3.44516	3.39994e-06	2.70775e-05		CAMK1G	2.34237	-2.55122	0.00111607	0.00888814
ADAM10	12.5393	-1.49232	3.40722e-06	2.71218e-05		KCNG2	2.98103	1.9896	0.00111659	0.00888814
ARSD.AS1	6.90555	-2.40702	3.41782e-06	2.71925e-05		SAV1	8.0664	-0.946615	0.00112143	0.00892124
CNEP1R1	9.56617	-1.93004	3.42167e-06	2.72008e-05		NBPF20	4.39102	-1.61691	0.00112188	0.00892124
PKD2L2	6.02372	-2.45437	3.42231e-06	2.72008e-05		SUMO3	11.308	0.733842	0.00112563	0.00894356
ZNF823	7.28091	-2.97943	3.43283e-06	2.72706e-05		PER2	7.38421	-1.80491	0.00112582	0.00894356
CASD1	8.41846	-2.21297	3.44275e-06	2.73356e-05		RASSF2	12.8839	1.25204	0.00112827	0.00895852
ATXN7L3B	10.9476	1.13495	3.45658e-06	2.74316e-05		NAP1L5	4.98648	-2.06359	0.00113012	0.00896867
LONRF3	4.62617	-4.48628	3.47563e-06	2.75689e-05		RUSC1	8.98846	0.713092	0.00113275	0.00898506
STK25	11.0102	0.796386	3.49237e-06	2.76877e-05		KIAA1958	5.94105	-2.31048	0.00113377	0.00898863
CD68	14.8746	-1.42658	3.49481e-06	2.76932e-05		HMGN5	6.48123	1.2327	0.00114015	0.00903462
ROR2	6.28573	4.04407	3.50326e-06	2.77461e-05		CECR7	3.14062	-1.98865	0.00114748	0.00908693
MTMR6	10.458	-1.81018	3.50854e-06	2.7774e-05		TRIM68	8.28417	-2.17219	0.0011479	0.00908693
GLMP	11.188	-1.48494	3.5136e-06	2.78001e-05		ARIH1	9.44511	-1.4565	0.00115079	0.00910525
ISG20	5.47896	-4.50057	3.52014e-06	2.78379e-05		SS18	10.8144	-0.742417	0.00115157	0.00910678
EPHB1	4.16526	5.61625	3.53308e-06	2.79262e-05		KCTD15	4.30108	-2.75885	0.00115322	0.0091153
LRRC8D	10.1167	-2.68083	3.54179e-06	2.7981e-05		ACTR5	8.10367	-1.48023	0.00115635	0.00913549
CD1C	6.95771	-3.9506	3.55631e-06	2.80816e-05		TNFAIP8L1	9.39848	-1.62908	0.00115993	0.00915912
RBFA	7.70066	-2.28387	3.57026e-06	2.8175e-05		NCK2	9.72078	1.19828	0.00116307	0.00917933
GTF2H2C	6.15853	-2.43667	3.57171e-06	2.8175e-05		CIB1	10.8349	0.961103	0.00116659	0.00919513
[truncated: 13,763 more rows]
